# Supplementary material for: Experimental nerve block study on painful withdrawal reflex responses in humans
Source: PLoS One. 2024 Aug 16;19(8):e0309048. doi: 10.1371/journal.pone.0309048 (PMC11329128; doi:10.1371/journal.pone.0309048)
Supplement: S1 Database — (XLSX) [file pone.0309048.s005.xlsx]

## Sheet: Information
												Control
												Detection		Reaction_Time		Pain_Threshold																	Pain_Reflex
Person	Gender	Age_year	Height_cm	Distance_cm	Training	PPT30	PPT25	PPT20	PPT15	PPT10	PPT5	PerceptionThreshold	PerceptionQuality	Perception_mean	Pain_mean	PainatControl_Current_mA	Pain_VAS	Throbbing	Shooting	Stabbing	Sharp	Cramping	Gnawing	Hot-Burning	Aching	Heavy	Tender	Splitting	Tiring-Exhausting	Sickening	Fearful	Punishing-Cruel	ReflexPainatControl_Current_mA	Pain_VAS	Throbbing	Shooting	Stabbing	Sharp	Cramping	Gnawing	Hot-Burning	Aching	Heavy	Tender	Splitting	Tiring-Exhausting	Sickening	Fearful	Punishing-Cruel
1	F	21	170	110	Same day	13	8	4	0	0	0	0.2	Chock, discomforting	-	-	0.6	4			1	1										1
4	F	18	168	108	No	5	1	1	0	0	0	0.6	pinching, mild shooting, mild sharpness, midl aching, mild burning	-	-	1.5	3			1	1	1	1		1	1	1						13.5	-
6	F	18	175	104	Same day	0	0	0	0	0	0	0.5	Pulse. Mild throbbing, mild gnawing.	461.9	381.8	2.5	1				1												25	-
8	F	18	168	103	No	6	1	0	0	0	0	0.5	Small shock	272.7	217.9	1.5	2		1		1												15	3			1	2	1
10	F	25	171	105	No	12	7	2	0	0	0	0.6	A very small pinch	533.1	258.4	1	3	1	2	3	3	1	1	3	1	1	1	1	1	1	3	1	8	7	1	2	1	3	1	1	3	1	1	1	1	1	1	3	1
16	F	25	161	98	No	3	2	1	0	0	0	0.5	A small tick	693.4	553.7	1	2				1												12
18	F	23	164	98	Day before	12	4	1	0	0	0	0.5	needle prick	406.1	313.7	2.5	1		1		1												28	2		1		2
20	F	39	155	98	Same day	11	5	2	0	0	0	0.4	Small electric shock	921	648.5	2	1				2												8	4				2	2
24	F	33	163	96	Same day	7	3	1	1	0	0	0.5	Needle stick	-	226.35	2	2		2		2				2								12	6		2		2			2
28	F	21	174	106	Same day	5	1	1	0	0	0	0.6	Small pinch	-	243	4.5	2				1												28	4			2
30	F	27	172	104	No	6	2	0	0	0	0	0.7	Needle stick	-	292.5	1	3				1													-
31	F	21	170	106	No	0	0	0	0	0	0	0.5	Small electric shock	-	221.5	2.5	4	2		1		1											8	6	2	1	2		1		1							2
32	F	20	160	100	No	0	0	0	0	0	0	0.4	Small shock	-	303	1.5	3		1		2						2	1					12	8		1	2	2	1		1				2
33	F	18	158	92	No	0	0	0	0	0	0	0.8	Small shock	-	381.5	4.5	1	1															8	1	1
34	F	21	169	110	Yesterday	0	0	0	0	0	0	0.2	A sting	-	779	3.5	1				1												18	2			1	1
2	M	24	184	108	Day before	3	1	0	0	0	0	0.2	Pulsating	261.2	212.5	0.8	2		3	3								2					4.3	-
3	M	23	180	104	No	5	4	1	1	1	0	0.4	needle prick, mild stabbing, moderate sharp, discomforting	456.9	321	0.7	5				2	3											20	-
5	M	21	185	110	Day before	1	0	0	0	0	0	0.3	Mild throbbing	456.1	339.3	4	1	1	1	1		1											25	-
7	M	25	184	102	No	0	0	0	0	0	0	0.5	Short, small stabbing	336.8	269	0.8	2				1												20	-
9	M	27	175	102	No	0	0	0	0	0	0	0.4	Small electric shock	557.6	479	2	2				2												8	1										1
11	M	27	187	104	Same day	2	0	0	0	0	0	0.4	Small pulse	393.6	-	3	1	1			1				1									-
12	M	19	179	105	Day before	0	0	0	0	0	0	0.8	A small needle	657.6	2494.6	0.8	1			1													13	-
13	M	23	183	105	Day before	4	2	1	1	1	0	0.5	A pointing sting	713.5	625.6	1.5	2		1	1	1	1											25	3		1	2	2
14	M	31	189	111	Day before	0	0	0	0	0	0	0.3	Electric shock	525.9	-	0.8	2				1												29	5				2
15	M	21	182	108	Day before	0	0	0	0	0	0	0.4	Small pinch	320.9	368.4	1	1			2	2												18	5			3	3			2	2				2
17	M	23	190	107	No	3	3	3	0	0	0	1	A small shock	370.4	273.7	2	1				1												22	3			1
19	M	19	190	108	No	0	0	0	0	0	0	1	Twinkling	391.5	249.9	5	1				2			1							1		15	4			1	3			2					1
21	M	28	173	100	No	0	0	0	0	0	0	0.8	Buzz, sting	-	323.5	4	1				1												12	6	1	2	2	2	1						2
22	M	38	179	101	No	0	0	0	0	0	0	0.4	Pinch	-	250.6	2.5	3				2												12	4				2	1										1
23	M	20	196	115	No	0	0	0	0	0	0	0.7	Small pinch	-	293.33	5	2					1											20	3				1		2
25	M	22	185	114	No	0	0	0	0	0	0	0.2	Electric shock, small pulse	-	257.73	5	1	1		1													6	1		1	1	1
26	M	36	179	104	Yesterday	4	1	1	0	0	0	0.5	Buzz	-	542	1.5	2	1															6	3	2
27	M	27	180	106	No	2	0	0	0	0	0	0.6	A pinch	-	230	2	3				2												14	4		2	2	2
29	M	24	180	103	Yesterday	1	0	0	0	0	0	2	Small sting	-	472.5	3	2			1													25	3			1
35	M	35	187	107	Yesterday	1	0	0	0	0	0	0.6	Vibration	-	267	2.5	2			1		1					1						6	4			1	1			1			1
	Excluded
	No VAS/Quality of pain
	No reflex
[truncated: 99 more columns]

## Sheet: ReflexPainrating
Person	State	PainRating_VAS	Current_mA	Duration_ms	ReflexLatency_ms	RMS_uV	Amplitude_uV	PeakArea_uV	CV	2ndReflexLatency_ms	2ndRMS_uV	Position	Round
P1	Control	9.3	20	0.2	108	10.42						Sole	1
P1	Control	6.1	0.6	0.2								Sole	1
P1	Control	7.5	1.7	0.2								Sole	1
P1	Control	7.6	1.4	0.2								Sole	1
P1	Control	8.3	2	0.2								Sole	1
P1	Control	7.7	2.5	0.2								Sole	1
P1	Control	8.1	2.5	0.2								Sole	1
P1	Control	8.2	3	0.2								Sole	1
P1	Control	8.3	3.5	0.2								Sole	1
P1	Control	8.7	4	0.2								Sole	1
P1	Control	8.4	5	0.2								Sole	1
P1	Control	8.8	6	0.2								Sole	1
P1	Control	7.9	5	0.2								Sole	1
P1	Control	8.6	6.5	0.2								Sole	1
P1	Control	8.9	7	0.2								Sole	1
P1	Control	9.3	7.5	0.2								Sole	1
P1	Control	9.2	8	0.2								Sole	1
P1	Control	8.7	9	0.2								Sole	1
P1	Control	9.3	11	0.2								Sole	1
P1	Control	8.5	13	0.2								Sole	1
P1	Control	8.7	15	0.2								Sole	1
P1	Control	9.4	20	0.2								Sole	1
P1	Control	9.5	22	0.2								Sole	1
P1	Control	9.6	23	0.2								Sole	1
P1	Control	9.5	25	0.2								Sole	1
P1	Control	9.9	26	0.2								Sole	1
P1	Control	9.9	29	0.2								Sole	1
P1	Control	7.6	20	0.2								Sole	1
P1	Block	0.7	0.4	0.2								Sole	1
P1	Block	2.4	2.4	0.2								Sole	1
P1	Block	6.4	20	0.2								Sole	1
P1	Recovery	3.5	0.8	0.2								Sole	2
P1	Recovery	2	0.7	0.2								Sole	2
P1	Recovery	1.8	0.6	0.2								Sole	2
P1	Recovery	4.2	1.5	0.2								Sole	2
P1	Recovery	5	1.2	0.2								Sole	2
P1	Recovery	4.8	2	0.2								Sole	2
P1	Recovery	5.5	4	0.2								Sole	2
P1	Recovery	6.9	5	0.2								Sole	2
P1	Recovery	6.8	8	0.2								Sole	2
P1	Recovery	7.7	10	0.2								Sole	2
P1	Recovery	1.8	1.2	0.2								Dorsal	3
P1	Recovery	1.6	2	0.2								Dorsal	3
P1	Recovery	3.4	3	0.2								Dorsal	3
P1	Recovery	3.1	5	0.2								Dorsal	3
P1	Recovery	4	7	0.2								Dorsal	3
P1	Recovery	4	10	0.2								Dorsal	3
P1	Recovery	4.9	15	0.2								Dorsal	3
P10	Control	6.6	8	0.2	88	31.48	12.11					Sole	1
P10	Control	5	6	0.2	95	33.17						Sole	1
P10	Recovery	7	8	0.2	98	39.23						Sole	1
P10	Control	1	5	0.2	100	14.91	60.27	0.3761				Sole	1
P10	Recovery	5.3	8	0.2	100	60.86						Sole	1
P10	Recovery	5.6	8	0.2	105	33.65						Sole	1
P10	Control	3.2	1	0.2								Sole	1
P10	Control	4.3	2.5	0.2								Sole	1
P10	Control	6.3	3	0.2								Sole	1
P10	Control	2.9	4	0.2								Sole	1
P10	Control	5.6	5	0.2								Sole	1
P10	Control	4.2	6	0.2								Sole	1
P10	Control	7	8	0.2								Sole	1
P10	Control	2.9	5	0.2								Sole	1
P10	Control	4.1	8	0.2								Sole	1
P10	Block	0	1	0.2								Sole	1
P10	Block	3.1	8	0.2								Sole	1
P10	Block	3.5	6	0.2								Sole	1
P10	Block	4.6	8	0.2								Sole	1
P10	Block	1.5	1	1								Sole	1
P10	Block	1.6	5	0.2								Sole	1
P10	Recovery	3.4	8	0.2								Sole	1
P10	Recovery	3.7	5	0.2								Sole	1
P10	Recovery	1.9	1	0.2								Sole	1
P10	Recovery	0.8	4	0.2								Sole	1
P12	Control	3.2	10	0.2	80	26.44						Sole	2
P12	Control	5.4	13	1	83	40.46						Sole	2
P12	Recovery	5.2	13	1	95	30.86						Sole	2
P12	Recovery	3.5	13	1	95	99.93				155	57.67	Sole	2
P12	Recovery	4	26	0.2	98	28.81						Sole	2
P12	Control	5.8	20	1	98	54.01						Sole	2
P12	Control	1.3	1	0.2								Sole	1
P12	Control	3.4	2	0.2								Sole	1
P12	Control	4.2	3	0.2								Sole	1
P12	Control	5	1.5	0.2								Sole	1
P12	Control	4.6	5	0.2								Sole	1
P12	Control	5.4	3	0.2								Sole	1
P12	Control	5.4	1.5	0.2								Sole	1
P12	Control	6.6	4	0.2								Sole	1
P12	Control	6.4	2.5	0.2								Sole	1
P12	Control	6.5	5	0.2								Sole	1
P12	Control	6.3	2	0.2								Sole	1
P12	Control	6.4	2	0.2								Sole	1
P12	Control	3.4	1	0.2								Sole	1
P12	Control	3.8	4	0.2								Sole	1
P12	Control	3.7	6	0.2								Sole	1
P12	Control	3.6	3	0.2								Sole	1
P12	Control	4.5	8	0.2								Sole	1
P12	Control	4.8	10	0.2								Sole	1
P12	Control	3.3	4	0.2								Sole	1
P12	Control	4.9	12	0.2								Sole	1
P12	Control	4.7	15	0.2								Sole	1
P12	Control	4.1	10	0.2								Sole	1
P12	Control	5.2	18	0.2								Sole	1
P12	Control	5.2	20	0.2								Sole	1
P12	Control	1.6	5	0.2								Sole	2
P12	Control	3.4	7	0.2								Sole	2
P12	Control	3.6	12	0.2								Sole	2
P12	Control	4.3	15	0.2								Sole	2
P12	Control	4.9	18	0.2								Sole	2
P12	Control	4.8	7	1								Sole	2
P12	Control	5.9	10	1								Sole	2
P12	Control	5	26	0.2								Sole	2
P12	Control	5.2	30	0.2								Sole	2
P12	Control	5.4	13	1								Sole	2
P12	Control	5.5	15	1								Sole	2
P12	Control	5.3	10	1								Sole	2
P12	Control	5.5	13	1								Sole	2
P12	Control	5.2	7	1								Sole	2
P12	Control	5.5	13	1								Sole	2
P12	Control	5.3	30	0.2								Sole	2
P12	Control	5.9	40	0.2								Sole	2
P12	Control	5.8	16	1								Sole	2
P12	Block	2.8	13	1								Sole	2
P12	Block	3.1	13	1								Sole	2
P12	Block	3.8	15	1								Sole	2
P12	Block	4.3	15	1								Sole	2
P12	Block	0	1	0.2								Sole	2
P12	Block	2.3	8	0.2								Sole	2
P12	Block	2.1	8	0.2								Sole	2
P12	Block	2.6	20	0.2								Sole	2
P12	Block	2	8	0.2								Sole	2
P12	Block	0.1	8	0.2								Sole	2
P12	Block	2.3	1	0.2								Sole	2
P12	Block	2.1	25	1								Sole	2
P12	Block	2.3	8	0.2								Sole	2
P12	Recovery	4.8	13	0.2								Sole	2
P12	Recovery	4.4	26	0.2								Sole	2
P12	Recovery	4.8	13	0.2								Sole	2
P12	Recovery	5	30	0.2								Sole	2
P13	Control	5	25	0.2	93	24.55						Sole	1
P13	Recovery	4.1	25	0.2	100	15.61						Sole	1
P13	Control	2.1	25	0.2	100	136.97						Sole	1
P13	Recovery	3.2	25	0.2	103	19.58						Sole	1
P13	Control	4.2	25	0.2	103	21.46						Sole	1
P13	Recovery	4.1	25	0.2	108	16.93						Sole	1
P13	Recovery	4	25	0.2	108	24.77						Sole	1
P13	Control	1	1.5	0.2								Sole	1
P13	Control	0.9	5	0.2								Sole	1
P13	Control	1.4	8	0.2								Sole	1
P13	Control	1.7	10	0.2								Sole	1
P13	Control	2.7	14	0.2								Sole	1
P13	Control	3.8	18	0.2								Sole	1
P13	Control	3.9	20	0.2								Sole	1
P13	Control	2.4	19	0.2								Sole	1
P13	Control	4.3	25	0.2								Sole	1
P13	Control	2.1	11	0.2								Sole	1
P13	Control	3.3	7	0.2								Sole	1
P13	Control	4.4	25	0.2								Sole	1
P13	Control	5.1	27	0.2								Sole	1
P13	Control	5.1	30	0.2								Sole	1
P13	Control	2.1	15	0.2								Sole	1
P13	Control	1.1	8	0.2								Sole	1
P13	Control	3.1	25	0.2								Sole	1
P13	Control	5	30	0.2								Sole	1
P13	Control	1.9	5	0.2								Sole	1
P13	Control	4.1	25	0.2								Sole	1
P13	Control	4.1	29	0.2								Sole	1
P13	Control	2.1	10	0.2								Sole	1
P13	Control	3	25	0.2								Sole	1
P13	Control	2	12	0.2								Sole	1
P13	Control	4.1	12	1								Sole	1
P13	Control	3.2	25	0.2								Sole	1
P13	Control	4.2	25	0.2								Sole	1
P13	Control	1.1	10	0.2								Sole	1
P13	Block	2.9	25	0.2								Sole	1
P13	Block	0	1.5	0.2								Sole	1
P13	Block	0	1.5	0.2								Sole	1
P13	Block	0	3	0.2								Sole	1
P13	Block	2	15	0.2								Sole	1
P13	Block	2	25	0.2								Sole	1
P13	Block	1.2	25	0.2								Sole	1
P13	Block	3.9	25	1								Sole	1
P13	Recovery	4	25	0.2								Sole	1
P13	Recovery	0.9	1.5	0.2								Sole	1
P13	Recovery	2.1	15	0.2								Sole	1
P13	Recovery	2.1	10	0.2								Sole	1
P13	Recovery	1.1	1.5	0.2								Sole	1
P13	Recovery	4.1	25	0.2								Sole	1
P13	Recovery	5.1	15	1								Sole	1
P13	Recovery	1.3	3	0.2								Sole	1
P14	Recovery	3.5	25	0.2	98	101.42						Sole	2
P14	Recovery	5.3	25	1	100	148.35				155	103.3	Sole	2
P14	Recovery	4.4	25	1	103	66.15						Sole	2
P14	Recovery	5.2	25	1	105	14.33						Sole	2
P14	Control	5.4	25	1	108	81.14						Sole	2
P14	Control	0.7	25	1	110	16.42						Sole	2
P14	Control	5.8	25	1	113	46.27						Sole	2
P14	Control	5.8	10	1	118	19.23						Sole	2
P14	Control	6.5	20	1	118	21.5						Sole	2
P14	Control	1.5	0.8	0.2								Sole	1
P14	Control	3	2	0.2								Sole	1
P14	Control	3.9	3	0.2								Sole	1
P14	Control	3	4	0.2								Sole	1
P14	Control	3.6	5	0.2								Sole	1
P14	Control	4.1	7	0.2								Sole	1
P14	Control	5.4	10	0.2								Sole	1
P14	Control	3.9	6	0.2								Sole	1
P14	Control	4.3	12	0.2								Sole	1
P14	Control	4.4	14	0.2								Sole	1
P14	Control	5.1	15	0.2								Sole	1
P14	Control	5.2	18	0.2								Sole	1
P14	Control	6	20	0.2								Sole	1
P14	Control	6	17	0.2								Sole	1
P14	Control	5.9	25	0.2								Sole	1
P14	Control	6.2	30	0.2								Sole	1
P14	Control	5.4	21	0.2								Sole	1
P14	Control	6.2	30	0.2								Sole	1
P14	Control	3.7	5	0.2								Sole	2
P14	Control	1.5	2	0.2								Sole	2
P14	Control	2.6	8	0.2								Sole	2
P14	Control	3.4	10	0.2								Sole	2
P14	Control	4.3	14	0.2								Sole	2
P14	Control	4.5	16	0.2								Sole	2
P14	Control	5	20	0.2								Sole	2
P14	Control	5.3	25	0.2								Sole	2
P14	Control	2.7	12	0.2								Sole	2
P14	Control	5.4	28	0.2								Sole	2
P14	Control	5.6	30	0.2								Sole	2
P14	Control	3.8	15	0.2								Sole	2
P14	Control	6.1	15	1								Sole	2
P14	Control	7	20	1								Sole	2
P14	Control	3.5	25	0.2								Sole	2
P14	Control	4.5	10	1								Sole	2
P14	Control	5.5	20	1								Sole	2
P14	Control	3.8	30	0.2								Sole	2
P14	Control	5.7	25	1								Sole	2
P14	Control	3.2	25	0.2								Sole	2
P14	Control	3.3	35	0.2								Sole	2
P14	Control	2.5	30	0.2								Sole	2
P14	Block	8	25	1								Sole	2
P14	Block	7.7	25	1								Sole	2
P14	Block	8.3	25	1								Sole	2
P14	Block	0	0.8	0.2								Sole	2
P14	Block	0	0.8	0.2								Sole	2
P14	Block	0	2	0.2								Sole	2
P14	Block	6.6	8	0.2								Sole	2
P14	Block	6.2	8	0.2								Sole	2
P14	Recovery	3	8	0.2								Sole	2
P14	Recovery	1.7	15	0.2								Sole	2
P14	Recovery	2.7	25	0.2								Sole	2
P15	Control	5.9	18	0.2	80	134.41						Sole	1
P15	Recovery	4.8	20	0.2	85	56.11						Sole	1
P15	Control	5.6	18	0.2	85	75.43						Sole	1
P15	Control	5.3	18	0.2	88	32.3						Sole	1
P15	Recovery	2.4	18	0.2	88	49.66						Sole	1
P15	Recovery	4.3	18	0.2	90	54.71			21,5			Sole	1
P15	Recovery	3.8	18	0.2	90	133.43						Sole	1
P15	Recovery	1.9	18	0.2	93	102.29						Sole	1
P15	Control	2.4	1	0.2								Sole	1
P15	Control	2.5	2	0.2								Sole	1
P15	Control	2.4	3	0.2								Sole	1
P15	Control	2.4	5	0.2								Sole	1
P15	Control	3	8	0.2								Sole	1
P15	Control	3.1	10	0.2								Sole	1
P15	Control	4.3	13	0.2								Sole	1
P15	Control	4.8	15	0.2								Sole	1
P15	Control	3.5	12	0.2								Sole	1
P15	Control	2.7	8	0.2								Sole	1
P15	Control	2.3	4	0.2								Sole	1
P15	Control	4.3	18	0.2								Sole	1
P15	Control	5.5	20	0.2								Sole	1
P15	Control	1.4	2	0.2								Sole	1
P15	Block	0	1	0.2								Sole	1
P15	Block	0	2	0.2								Sole	1
P15	Block	2.2	10	0.2								Sole	1
P15	Block	2.8	18	0.2								Sole	1
P15	Block	2.8	18	0.2								Sole	1
P15	Block	3.3	18	0.2								Sole	1
P15	Block	1.2	1	1								Sole	1
P15	Block	3.8	10	1								Sole	1
P15	Block	4.8	18	1								Sole	1
P15	Block	2.8	18	0.2								Sole	1
P15	Recovery	0.7	1	0.2								Sole	1
P15	Recovery	2.3	10	0.2								Sole	1
P15	Recovery	3.7	18	0.2								Sole	1
P15	Recovery	4.3	20	0.2								Sole	1
P15	Recovery	4.7	10	1								Sole	1
P15	Recovery	3.3	18	0.2								Sole	1
P15	Recovery	1.3	5	0.2								Sole	1
P15	Recovery	2.3	10	0.2								Sole	1
P15	Recovery	0.8	2	0.2								Sole	1
P15	Recovery	3.8	18	0.2								Sole	1
P15	Recovery	5.2	18	0.2								Sole	1
P15	Recovery	1.3	8	0.2								Sole	1
P15	Recovery	0.8	1	0.2								Sole	1
P15	Recovery	4.7	18	0.2								Sole	1
P16	Recovery	8.1	12	1	98	27.48						Sole	3
P16	Control	3.2	4	0.2								Sole	1
P16	Control	4.5	5	0.2								Sole	1
P16	Control	6.2	8	0.2								Sole	1
P16	Control	3.6	4	0.2								Sole	1
P16	Control	5.4	9	0.2								Sole	1
P16	Control	7.4	12	0.2								Sole	1
P16	Control	7.2	15	0.2								Sole	1
P16	Control	7.2	11	0.2								Sole	1
P16	Control	4.2	8	0.2								Sole	1
P16	Control	7.3	15	0.2								Sole	1
P16	Control	8.4	18	0.2								Sole	1
P16	Control	6.2	20	0.2								Sole	1
P16	Control	5.5	14	0.2								Sole	1
P16	Control	6.5	22	0.2								Sole	1
P16	Control	8.6	23	0.2								Sole	1
P16	Control	7.9	16	0.2								Sole	1
P16	Control	7.4	24	0.2								Sole	1
P16	Control	3.8	7	0.2								Sole	1
P16	Control	6	20	0.2								Sole	1
P16	Control	7.1	25	0.2								Sole	1
P16	Control	4.9	5	0.2								Sole	2
P16	Control	7.8	8	0.2								Sole	2
P16	Control	2.2	3	0.2								Sole	2
P16	Control	4.7	10	0.2								Sole	2
P16	Control	2	6	0.2								Sole	2
P16	Control	6	13	0.2								Sole	2
P16	Control	6	15	0.2								Sole	2
P16	Control	3.1	7	0.2								Sole	2
P16	Control	6.3	18	0.2								Sole	2
P16	Control	7.1	20	0.2								Sole	2
P16	Control	3.7	12	0.2								Sole	2
P16	Control	10	12	1								Sole	2
P16	Control	8.6	6	1								Sole	2
P16	Control	7.9	20	0.2								Sole	2
P16	Control	4.3	10	0.2								Sole	2
P16	Control	5.7	15	0.2								Sole	3
P16	Control	5.9	20	0.2								Sole	3
P16	Control	8	10	1								Sole	3
P16	Control	1.5	1	1								Sole	3
P16	Control	5	5	1								Sole	3
P16	Control	5.5	8	1								Sole	3
P16	Control	6.9	10	1								Sole	3
P16	Control	5.6	15	1								Sole	3
P16	Control	7.7	11	1								Sole	3
P16	Control	7.3	10	1								Sole	3
P16	Control	5	8	1								Sole	3
P16	Control	6.2	12	1								Sole	3
P16	Block	0	1	0.2								Sole	3
P16	Block	0	2	0.2								Sole	3
P16	Block	2.8	10	0.2								Sole	3
P16	Block	6.6	25	0.2								Sole	3
P16	Block	5.8	12	1								Sole	3
P16	Block	5.5	30	0.2								Sole	3
P16	Recovery	2.1	1	0.2								Sole	3
P16	Recovery	4.8	2	0.2								Sole	3
P16	Recovery	8.1	25	0.2								Sole	3
P16	Recovery	6.5	30	0.2								Sole	3
P16	Recovery	7.9	12	1								Sole	3
P17	Recovery	2.9	12	1	88	9.43						Sole	2
P17	Control	2.2	22	0.2	88	17.15						Sole	2
P17	Control	2.5	22	0.2	88	20.91						Sole	2
P17	Control	2.9	22	0.2	90	35.07						Sole	2
P17	Control	2.4	22	0.2	95	20.12						Sole	2
P17	Recovery	5.1	22	1	98	24.91						Sole	2
P17	Recovery	2.2	22	0.2	100	22.84						Sole	2
P17	Control	1.1	2	0.2								Sole	1
P17	Control	1.4	4	0.2								Sole	1
P17	Control	1.9	6	0.2								Sole	1
P17	Control	2.5	8	0.2								Sole	1
P17	Control	4	1	0.2								Sole	1
P17	Control	2.6	10	0.2								Sole	1
P17	Control	2.6	12	0.2								Sole	1
P17	Control	1.8	7	0.2								Sole	1
P17	Control	2.5	11	0.2								Sole	1
P17	Control	2.5	15	0.2								Sole	1
P17	Control	1.6	5	0.2								Sole	1
P17	Control	2.2	14	0.2								Sole	1
P17	Control	2.4	16	0.2								Sole	1
P17	Control	2.9	18	0.2								Sole	2
P17	Control	0.8	5	0.2								Sole	2
P17	Control	1.6	8	0.2								Sole	2
P17	Control	2.2	12	0.2								Sole	2
P17	Control	2.8	15	0.2								Sole	2
P17	Control	3.2	18	0.2								Sole	2
P17	Control	3.5	10	0.2								Sole	2
P17	Control	1.5	11	0.2								Sole	2
P17	Control	1.3	12	0.2								Sole	2
P17	Control	3	22	0.2								Sole	2
P17	Control	3.1	21	0.2								Sole	2
P17	Control	0.6	9	0.2								Sole	2
P17	Block	3.8	22	0.2								Sole	2
P17	Block	4.9	22	0.2								Sole	2
P17	Block	5.5	22	0.2								Sole	2
P17	Recovery	0	2	0.2								Sole	2
P17	Recovery	3.5	12	0.2								Sole	2
P17	Recovery	1.8	8	0.2								Sole	2
P17	Recovery	2.2	12	0.2								Sole	2
P17	Recovery	1.5	22	0.2								Sole	2
P17	Recovery	3.1	12	0.2								Sole	2
P17	Recovery	3.8	22	0.2								Sole	2
P17	Recovery	2.7	15	0.2								Sole	2
P17	Recovery	2.6	12	0.2								Sole	2
P17	Recovery	3.3	24	0.2								Sole	2
P17	Recovery	1	4	0.2								Sole	2
P17	Recovery	3.4	22	0.2								Sole	2
P17	Recovery	2.1	10	0.2								Sole	2
P17	Recovery	1.2	6	0.2								Sole	2
P17	Recovery	2.7	22	0.2								Sole	2
P17	Recovery	4	30	0.2								Sole	2
P17	Recovery	1.9	30	1								Sole	2
P17	Recovery	2.1	22	0.2								Sole	2
P17	Recovery	1.4	7	0.2								Sole	2
P17	Recovery	0.9	2	0.2								Sole	2
P17	Recovery	3.4	30	0.2								Sole	2
P17	Recovery	5.1	22	1								Sole	2
P17	Recovery	2.7	22	0.2								Sole	2
P17	Recovery	2.9	12	0.2								Sole	2
P17	Recovery	2.9	22	0.2								Sole	2
P18	Recovery	1.7	18	1	78	21.44						Sole	3
P18	Control	0.9	28	0.2	80	32.81						Sole	1
P18	Recovery	1.5	18	1	83	30.33						Sole	3
P18	Recovery	1.6	28	0.2	85	26.66						Sole	3
P18	Recovery	1	18	0.2	95	19.58						Sole	3
P18	Control	0.9	2.5	0.2								Sole	1
P18	Control	0.8	3	0.2								Sole	1
P18	Control	0.9	5	0.2								Sole	1
P18	Control	0.6	6	0.2								Sole	1
P18	Control	0.9	8	0.2								Sole	1
P18	Control	0.5	10	0.2								Sole	1
P18	Control	1	5	0.2								Sole	1
P18	Control	1.2	12	0.2								Sole	1
P18	Control	0.7	15	0.2								Sole	1
P18	Control	1.2	9	0.2								Sole	1
P18	Control	0.4	16	0.2								Sole	1
P18	Control	1.2	4	0.2								Sole	1
P18	Control	1.6	11	0.2								Sole	1
P18	Control	2.1	17	0.2								Sole	1
P18	Control	2.2	30	0.2								Sole	1
P18	Control	1.8	24	0.2								Sole	1
P18	Control	2.3	12	0.2								Sole	1
P18	Control	2.1	15	0.2								Sole	1
P18	Control	2.2	8	0.2								Sole	1
P18	Control	2.4	28	0.2								Sole	1
P18	Control	0.7	30	0.2								Sole	1
P18	Control	0.9	10	0.2								Sole	2
P18	Control	1.4	15	0.2								Sole	2
P18	Control	1.9	20	0.2								Sole	2
P18	Control	2.4	25	0.2								Sole	2
P18	Control	2.4	10	1								Sole	2
P18	Control	1.9	15	1								Sole	2
P18	Control	2.6	5	1								Sole	2
P18	Control	3	15	1								Sole	2
P18	Control	0.1	18	1								Sole	2
P18	Control	0.7	10	0.2								Sole	3
P18	Control	1.7	15	0.2								Sole	3
P18	Control	1.6	15	1								Sole	3
P18	Control	2.4	15	1								Sole	3
P18	Control	1.4	18	1								Sole	3
P18	Control	2.7	8	1								Sole	3
P18	Control	2.3	20	1								Sole	3
P18	Control	0.7	24	1								Sole	3
P18	Control	1.2	10	0.2								Sole	3
P18	Control	1.9	30	0.2								Sole	3
P18	Control	2.1	15	1								Sole	3
P18	Control	2.9	19	1								Sole	3
P18	Control	2.8	25	1								Sole	3
P18	Control	2.7	30	1								Sole	3
P18	Control	0	18	1								Sole	3
P18	Block	0	2.5	0.2								Sole	3
P18	Block	0	5	0.2								Sole	3
P18	Block	0.8	10	0.2								Sole	3
P18	Block	0.7	28	0.2								Sole	3
P18	Block	0.9	28	0.2								Sole	3
P18	Block	0.5	28	0.2								Sole	3
P18	Block	1.3	35	0.2								Sole	3
P18	Block	1.5	38	0.2								Sole	3
P18	Block	1.7	18	1								Sole	3
P18	Block	2.1	18	1								Sole	3
P18	Block	0.5	18	1								Sole	3
P18	Recovery	0.7	2.5	0.2								Sole	3
P18	Recovery	1.1	5	0.2								Sole	3
P18	Recovery	1.5	10	0.2								Sole	3
P18	Recovery	1.6	28	0.2								Sole	3
P18	Recovery	1.7	15	0.2								Sole	3
P18	Recovery	2.4	18	0.2								Sole	3
P18	Recovery	2.5	28	0.2								Sole	3
P18	Recovery	2.1	18	1								Sole	3
P18	Recovery	2.4	8	1								Sole	3
P18	Recovery	0.8	10	0.2								Sole	3
P18	Recovery	1.5	2	0.2								Sole	3
P18	Recovery	1.3	5	0.2								Sole	3
P18	Recovery	1.9	18	0.2								Sole	3
P18	Recovery	2.2	28	0.2								Sole	3
P18	Recovery	1.5	18	1								Sole	3
P18	Recovery	2.2	2.5	1								Sole	3
P18	Recovery	1.7	18	1								Sole	3
P18	Recovery	0.8	28	0.2								Sole	3
P18	Recovery	1.6	2.5	0.2								Sole	3
P18	Recovery	2.5	28	0.2								Sole	3
P18	Recovery	0.3	28	0.2								Sole	3
P18	Recovery	1.4	2.5	0.2								Sole	3
P18	Recovery	1.9	28	0.2								Sole	3
P19	Control	3.9	15	1	90	47.77						Sole	2
P19	Recovery	1.7	30	0.2	90	52.24						Sole	2
P19	Recovery	0.8	8	1	90	110.85						Sole	2
P19	Control	4.2	15	1	93	53.12						Sole	2
P19	Recovery	1.5	15	1	100	58.28						Sole	2
P19	Control	0.8	5	0.2								Sole	1
P19	Control	0.9	8	0.2								Sole	1
P19	Control	0	4	0.2								Sole	1
P19	Control	0.9	10	0.2								Sole	1
P19	Control	0	6	0.2								Sole	1
P19	Control	1	12	0.2								Sole	1
P19	Control	1.8	15	0.2								Sole	1
P19	Control	2	20	0.2								Sole	1
P19	Control	1.9	17	0.2								Sole	1
P19	Control	2.2	22	0.2								Sole	1
P19	Control	1.5	13	0.2								Sole	1
P19	Control	1.2	9	0.2								Sole	1
P19	Control	2.3	25	0.2								Sole	1
P19	Control	2.6	30	0.2								Sole	1
P19	Control	2.4	28	0.2								Sole	1
P19	Control	0	5	0.2								Sole	2
P19	Control	1	8	0.2								Sole	2
P19	Control	0.9	10	0.2								Sole	2
P19	Control	1.3	5	0.2								Sole	2
P19	Control	2.4	22	0.2								Sole	2
P19	Control	2	12	0.2								Sole	2
P19	Control	1.8	25	0.2								Sole	2
P19	Control	3.5	30	0.2								Sole	2
P19	Control	1.1	9	0.2								Sole	2
P19	Control	0.7	5	0.2								Sole	2
P19	Control	2.4	28	0.2								Sole	2
P19	Control	3.4	30	0.2								Sole	2
P19	Control	1.4	18	0.2								Sole	2
P19	Control	3.7	32	0.2								Sole	2
P19	Control	3.5	28	0.2								Sole	2
P19	Control	4.6	15	1								Sole	2
P19	Control	0.9	15	0.2								Sole	2
P19	Control	2.1	30	0.2								Sole	2
P19	Block	0	5	0.2								Sole	2
P19	Block	0	10	0.2								Sole	2
P19	Block	0	15	0.2								Sole	2
P19	Block	0	28	0.2								Sole	2
P19	Block	0	15	1								Sole	2
P19	Block	0	15	1								Sole	2
P19	Block	0	15	1								Sole	2
P19	Recovery	1.4	28	1								Sole	2
P19	Recovery	2.5	15	1								Sole	2
P19	Recovery	1	5	1								Sole	2
P19	Recovery	2.4	10	1								Sole	2
P19	Recovery	2.9	15	1								Sole	2
P19	Recovery	3.4	15	1								Sole	2
P19	Recovery	1.7	28	0.2								Sole	2
P19	Recovery	3.2	15	1								Sole	2
P19	Recovery	2.1	15	1								Sole	2
P19	Recovery	0.9	15	1								Sole	2
P19	Recovery	0.8	8	1								Sole	2
P19	Recovery	1.1	10	1								Sole	2
P19	Recovery	2	16	1								Sole	2
P19	Recovery	0.9	28	0.2								Sole	2
P19	Recovery	1.4	15	1								Sole	2
P2	Control	5.5	4.3	0.2	98	179.53						Sole	1
P2	Control	4.7	4.3	0.2	102	75.03						Sole	1
P2	Control	4.9	4.3	0.2	108	22.26						Sole	1
P2	Control	3.8	3.5	0.2	115	18.91						Sole	1
P2	Recovery	4.2	4.3	0.2	115	29.43						Sole	1
P2	Recovery	3.5	2.5	0.2	115	42.37						Sole	1
P2	Control	6.2	4.3	0.2	118	16.51						Sole	1
P2	Recovery	4.2	4.3	0.2	142	28.25						Sole	1
P2	Control	2.4	0.8	0.2								Sole	1
P2	Control	1.5	1	0.2								Sole	1
P2	Control	3.8	1.3	0.2								Sole	1
P2	Control	4.4	1.5	0.2								Sole	1
P2	Control	4.6	1.8	0.2								Sole	1
P2	Control	4.6	2	0.2								Sole	1
P2	Control	4.7	2.3	0.2								Sole	1
P2	Control	5.4	2.5	0.2								Sole	1
P2	Control	5.3	2.8	0.2								Sole	1
P2	Control	2.9	3.1	0.2								Sole	1
P2	Control	5.4	3.5	0.2								Sole	1
P2	Control	5	3.8	0.2								Sole	1
P2	Block	3.9	2.5	0.2								Sole	1
P2	Block	2.3	2.5	0.2								Sole	1
P2	Block	1.2	2.5	0.2								Sole	1
P2	Block	3.1	4.5	0.2								Sole	1
P2	Block	2	5	0.2								Sole	1
P2	Block	0	3.5	0.2								Sole	1
P2	Recovery	3.8	2.5	0.2								Sole	1
P2	Recovery	3.1	2.5	0.2								Sole	1
P2	Recovery	5.4	4.3	0.2								Sole	1
P20	Control	0.7	6	0.2	83	136.39						Sole	1
P20	Recovery	1	1	0.2	83	182.85						Sole	1
P20	Recovery	2.4	10	0.2	85	117.53						Sole	1
P20	Control	2.4	8	0.2	85	133.43						Sole	1
P20	Recovery	1.3	8	0.2	85	139.93						Sole	1
P20	Control	0.6	3	0.2	85	226.71						Sole	1
P20	Control	0.4	10	0.2	93	87.32						Sole	1
P20	Control	0.7	8	0.2	95	168						Sole	1
P20	Recovery	3.2	8	0.2	98	75.73						Sole	1
P20	Recovery	1.9	8	0.2	98	78.55						Sole	1
P20	Control	1.3	4	0.2	100	42.13						Sole	1
P20	Control	2.3	8	0.2	100	45.45						Sole	1
P20	Control	0.7	3	0.2								Sole	1
P20	Control	0.8	1	0.2								Sole	1
P20	Control	1.8	5	0.2								Sole	1
P20	Control	1.3	4	0.2								Sole	1
P20	Control	3.1	6	0.2								Sole	1
P20	Control	0.7	2	0.2								Sole	1
P20	Control	2	8	0.2								Sole	1
P20	Control	0.7	8	0.2								Sole	1
P20	Control	0.5	5	0.2								Sole	1
P20	Control	1.5	6	0.2								Sole	1
P20	Control	2.3	8	0.2								Sole	1
P20	Control	0.8	5	0.2								Sole	1
P20	Control	0.5	2	0.2								Sole	1
P20	Control	0.6	4	0.2								Sole	1
P20	Control	2.5	8	0.2								Sole	1
P20	Control	0.5	3	0.2								Sole	1
P20	Control	2.1	8	0.2								Sole	1
P20	Control	2.6	10	0.2								Sole	1
P20	Control	2.2	8	0.2								Sole	1
P20	Block	0.7	4	0.2								Sole	1
P20	Block	2	8	0.2								Sole	1
P20	Block	2	8	0.2								Sole	1
P20	Block	2	8	0.2								Sole	1
P20	Block	2.8	12	0.2								Sole	1
P20	Block	2.7	16	0.2								Sole	1
P20	Block	2.1	8	0.2								Sole	1
P20	Recovery	1.3	4	0.2								Sole	1
P20	Recovery	0.8	3	0.2								Sole	1
P20	Recovery	0.8	1	0.2								Sole	1
P20	Recovery	2.5	8	0.2								Sole	1
P20	Recovery	1.4	2	0.2								Sole	1
P20	Recovery	0.7	8	0.2								Sole	1
P20	Recovery	0.5	8	0.2								Sole	1
P20	Recovery	0.5	4	0.2								Sole	1
P20	Recovery	0.8	2	0.2								Sole	1
P20	Recovery	1	8	0.2								Sole	1
P20	Recovery	0.7	5	0.2								Sole	1
P20	Recovery	0.6	2	0.2								Sole	1
P20	Recovery	2.9	8	0.2								Sole	1
P20	Recovery	0.7	1	0.2								Sole	1
P20	Recovery	0.7	10	0.2								Sole	1
P20	Recovery	0.4	1	0.2								Sole	1
P20	Recovery	0.5	2	0.2								Sole	1
P20	Recovery	1.7	5	0.2								Sole	1
P21	Control	5.3	12	1	82	30.32						Sole	3
P21	Control	6.1	12	1	86	15.45						Sole	3
P21	Recovery	4.3	12	1	88	22.16						Sole	3
P21	Control	4.8	12	1	90	18.33						Sole	3
P21	Recovery	5	12	1	90	29.98						Sole	3
P21	Recovery	5.7	12	1	90	36.43						Sole	3
P21	Recovery	5.6	12	0.2	90	40.07						Sole	3
P21	Control	1.3	4	0.2								Sole	1
P21	Control	1.1	6	0.2								Sole	1
P21	Control	1.9	9	0.2								Sole	1
P21	Control	1.9	10	0.2								Sole	1
P21	Control	2.7	13	0.2								Sole	1
P21	Control	0.4	6	0.2								Sole	1
P21	Control	3.4	15	0.2								Sole	1
P21	Control	1.6	9	0.2								Sole	1
P21	Control	0.3	5	0.2								Sole	1
P21	Control	3.1	18	0.2								Sole	1
P21	Control	3.2	20	0.2								Sole	1
P21	Control	2.3	8	0.2								Sole	2
P21	Control	3.6	10	0.2								Sole	2
P21	Control	2.2	6	0.2								Sole	2
P21	Control	3.5	15	0.2								Sole	2
P21	Control	4.3	20	0.2								Sole	2
P21	Control	5.2	10	1								Sole	2
P21	Control	4	4	1								Sole	2
P21	Control	4	8	1								Sole	2
P21	Control	5.1	12	1								Sole	2
P21	Control	2.9	12	0.2								Sole	2
P21	Control	5	25	0.2								Sole	2
P21	Control	5.8	18	1								Sole	2
P21	Control	5.9	22	1								Sole	2
P21	Control	3.4	4	1								Sole	3
P21	Control	4.7	10	1								Sole	3
P21	Control	4.2	5	1								Sole	3
P21	Control	5.1	14	1								Sole	3
P21	Control	5.3	9	1								Sole	3
P21	Control	1.6	21	0.2								Sole	3
P21	Control	6	16	1								Sole	3
P21	Control	6.6	24	1								Sole	3
P21	Control	6.9	25	1								Sole	3
P21	Control	0.9	21	0.2								Sole	3
P21	Control	4.5	12	1								Sole	3
P21	Control	6.7	28	1								Sole	3
P21	Control	4.4	6	1								Sole	3
P21	Control	2.3	3	1								Sole	3
P21	Control	5	12	1								Sole	3
P21	Block	1.5	4	0.2								Sole	3
P21	Block	2.5	8	0.2								Sole	3
P21	Block	3.5	4	0.2								Sole	3
P21	Block	5.5	12	1								Sole	3
P21	Block	6.2	12	1								Sole	3
P21	Block	6.1	12	1								Sole	3
P21	Block	4.5	16	0.2								Sole	3
P21	Block	6.6	24	1								Sole	3
P21	Recovery	1.5	4	0.2								Sole	3
P21	Recovery	3	12	0.2								Sole	3
P22	Recovery	2	12	0.2	84	28.51						Sole	3
P22	Control	3	12	0.2	84	36.11						Sole	3
P22	Recovery	1.2	6	0.2	90	30.55						Sole	3
P22	Control	3.2	24	0.2	92	28.55						Sole	3
P22	Recovery	3.1	12	0.2	92	33.63						Sole	3
P22	Control	2.3	20	0.2	94	20.01						Sole	3
P22	Recovery	3.5	20	0.2	94	24.42						Sole	3
P22	Control	1.1	12	0.2	94	37.5						Sole	3
P22	Control	1.2	12	0.2	94	38.45						Sole	3
P22	Control	1.8	20	0.2	94	49.88						Sole	3
P22	Control	1	3	0.2								Sole	1
P22	Control	0.9	1	0.2								Sole	1
P22	Control	1.1	5	0.2								Sole	1
P22	Control	1.5	7	0.2								Sole	1
P22	Control	1	4	0.2								Sole	1
P22	Control	0.9	8	0.2								Sole	1
P22	Control	1.5	5	0.2								Sole	1
P22	Control	1.6	10	0.2								Sole	1
P22	Control	1.7	12	0.2								Sole	1
P22	Control	1.6	7	0.2								Sole	1
P22	Control	2	15	0.2								Sole	1
P22	Control	2.3	18	0.2								Sole	1
P22	Control	1.3	9	0.2								Sole	1
P22	Control	2.4	20	0.2								Sole	1
P22	Control	2	15	0.2								Sole	1
P22	Control	1.4	16	0.2								Sole	1
P22	Control	1	4	0.2								Sole	2
P22	Control	1.4	8	0.2								Sole	2
P22	Control	1.2	10	0.2								Sole	2
P22	Control	1.5	5	0.2								Sole	2
P22	Control	1.9	15	0.2								Sole	2
P22	Control	1.9	16	0.2								Sole	2
P22	Control	1	4	0.2								Sole	3
P22	Control	1.4	8	0.2								Sole	3
P22	Control	1.2	10	0.2								Sole	3
P22	Control	1.5	5	0.2								Sole	3
P22	Control	1.9	15	0.2								Sole	3
P22	Control	1.1	9	0.2								Sole	3
P22	Control	2	21	0.2								Sole	3
P22	Control	0.7	7	0.2								Sole	3
P22	Control	0	2.5	0.2								Sole	3
P22	Control	0.8	20	0.2								Sole	3
P22	Control	0.5	6	0.2								Sole	3
P22	Control	1.2	20	0.2								Sole	3
P22	Control	1.3	12	0.2								Sole	3
P22	Control	0	4	0.2								Sole	3
P22	Control	1	12	0.2								Sole	3
P22	Control	2.5	20	0.2								Sole	3
P22	Control	2	20	0.2								Sole	3
P22	Control	1.6	12	0.2								Sole	3
P22	Control	1.1	5	0.2								Sole	3
P22	Control	2.4	20	0.2								Sole	3
P22	Control	1	8	0.2								Sole	3
P22	Control	0.6	2	0.2								Sole	3
P22	Control	1.3	12	0.2								Sole	3
P22	Control	2.7	25	0.2								Sole	3
P22	Control	1.6	12	0.2								Sole	3
P22	Control	2.9	20	0.2								Sole	3
P22	Control	1.1	6	0.2								Sole	3
P22	Control	0.8	3	0.2								Sole	3
P22	Control	1.8	12	0.2								Sole	3
P22	Control	2.2	15	0.2								Sole	3
P22	Control	2.4	20	0.2								Sole	3
P22	Control	1.4	10	0.2								Sole	3
P22	Control	0.9	5	0.2								Sole	3
P22	Control	1.5	7	0.2								Sole	3
P22	Control	0.6	2.5	0.2								Sole	3
P22	Control	1.4	12	0.2								Sole	3
P22	Control	2	20	0.2								Sole	3
P22	Control	2.1	6	1								Sole	3
P22	Control	4.8	12	1								Sole	3
P22	Control	2.6	12	0.2								Sole	3
P22	Control	1.5	12	0.2								Sole	3
P22	Block	2	2.5	0.2								Sole	3
P22	Block	1.7	12	0.2								Sole	3
P22	Block	2.2	24	0.2								Sole	3
P22	Block	3.2	12	0.2								Sole	3
P22	Recovery	2.9	12	0.2								Sole	3
P22	Recovery	1.4	2.5	0.2								Sole	3
P22	Recovery	4	20	0.2								Sole	3
P22	Recovery	2.8	12	0.2								Sole	3
P22	Recovery	2.7	15	0.2								Sole	3
P22	Recovery	1.2	5	0.2								Sole	3
P22	Recovery	1.5	8	0.2								Sole	3
P22	Recovery	1.9	12	0.2								Sole	3
P22	Recovery	0.9	4	0.2								Sole	3
P22	Recovery	2	12	0.2								Sole	3
P22	Recovery	2.1	10	0.2								Sole	3
P22	Recovery	2.7	12	0.2								Sole	3
P22	Recovery	3.2	20	0.2								Sole	3
P22	Recovery	1.7	12	0.2								Sole	3
P22	Recovery	1.3	2	0.2								Sole	3
P22	Recovery	2.6	12	0.2								Sole	3
P22	Recovery	3.7	6	1								Sole	3
P22	Recovery	1.9	12	0.2								Sole	3
P22	Recovery	3.5	20	0.2								Sole	3
P22	Recovery	3.9	12	1								Sole	3
P22	Recovery	2.3	12	0.2								Sole	3
P22	Recovery	2.5	15	0.2								Sole	3
P22	Recovery	1.3	2.5	0.2								Sole	3
P23	Recovery	5.1	21	1	90	32.31						Sole	2
P23	Control	3.6	20	1	96	34.38						Sole	2
P23	Recovery	4.9	20	1	96	36.17						Sole	2
P23	Control	3.5	20	1	98	99.14						Sole	2
P23	Control	3.7	15	1	100	22.74						Sole	2
P23	Control	3.9	20	1	100	27.42						Sole	2
P23	Recovery	5.6	25	1	100	44.61						Sole	2
P23	Control	1.5	5	0.2								Sole	1
P23	Control	1.9	8	0.2								Sole	1
P23	Control	2.1	6	0.2								Sole	1
P23	Control	2.2	10	0.2								Sole	1
P23	Control	2.5	14	0.2								Sole	1
P23	Control	2.2	8	0.2								Sole	1
P23	Control	2.5	15	0.2								Sole	1
P23	Control	3	18	0.2								Sole	1
P23	Control	2.2	10	0.2								Sole	1
P23	Control	1.4	6	0.2								Sole	1
P23	Control	2.1	11	0.2								Sole	1
P23	Control	1.4	10	0.2								Sole	1
P23	Control	2.5	20	0.2								Sole	1
P23	Control	1.7	10	0.2								Sole	1
P23	Control	1.2	7	0.2								Sole	1
P23	Control	1.9	11	0.2								Sole	1
P23	Control	2.6	22	0.2								Sole	1
P23	Control	2.7	25	0.2								Sole	1
P23	Control	1.9	10	0.2								Sole	1
P23	Control	1.8	28	0.2								Sole	1
P23	Control	1	5	0.2								Sole	1
P23	Control	2	10	0.2								Sole	1
P23	Control	2.5	30	0.2								Sole	1
P23	Control	1.2	5	0.2								Sole	2
P23	Control	2.3	10	0.2								Sole	2
P23	Control	1.5	7	0.2								Sole	2
P23	Control	1.3	6	0.2								Sole	2
P23	Control	2	12	0.2								Sole	2
P23	Control	2.5	15	0.2								Sole	2
P23	Control	2.3	10	0.2								Sole	2
P23	Control	3.1	20	0.2								Sole	2
P23	Control	1.4	8	0.2								Sole	2
P23	Control	1.7	10	0.2								Sole	2
P23	Control	3.8	10	1								Sole	2
P23	Control	2.1	5	1								Sole	2
P23	Control	3	10	1								Sole	2
P23	Control	1.6	4	1								Sole	2
P23	Control	4	15	1								Sole	2
P23	Control	4	18	1								Sole	2
P23	Control	2.8	12	1								Sole	2
P23	Control	3.1	8	1								Sole	2
P23	Control	2.7	12	1								Sole	2
P23	Control	1	10	0.2								Sole	2
P23	Control	2.5	12	1								Sole	2
P23	Control	1.5	4	1								Sole	2
P23	Control	1.5	12	1								Sole	2
P23	Control	3.2	15	1								Sole	2
P23	Control	2.1	20	0.2								Sole	2
P23	Control	3.8	20	1								Sole	2
P23	Control	0.9	12	0.2								Sole	2
P23	Control	0.9	8	0.2								Sole	2
P23	Control	3.8	20	1								Sole	2
P23	Control	2.3	15	1								Sole	2
P23	Control	3.7	20	1								Sole	2
P23	Block	3.1	10	0.2								Sole	2
P23	Block	4.1	20	0.2								Sole	2
P23	Block	5.5	20	1								Sole	2
P23	Block	5.7	20	1								Sole	2
P23	Block	6	20	1								Sole	2
P23	Block	6.6	30	1								Sole	2
P23	Recovery	2	12	0.2								Sole	2
P23	Recovery	4.7	20	1								Sole	2
P23	Recovery	2.4	5	1								Sole	2
P23	Recovery	4.6	8	1								Sole	2
P23	Recovery	5.5	20	1								Sole	2
P23	Recovery	0.9	5	0.2								Sole	2
P23	Recovery	4.9	20	1								Sole	2
P23	Recovery	1.3	20	0.2								Sole	2
P23	Recovery	1	10	0.2								Sole	2
P23	Recovery	4.7	20	1								Sole	2
P23	Recovery	5.4	10	1								Sole	2
P23	Recovery	5.1	20	1								Sole	2
P23	Recovery	1.7	10	0.2								Sole	2
P23	Recovery	0.7	5	0.2								Sole	2
P23	Recovery	1.8	12	0.2								Sole	2
P23	Recovery	4.2	20	1								Sole	2
P23	Recovery	5.6	20	1								Sole	2
P23	Recovery	3.3	10	1								Sole	2
P23	Recovery	0.7	2	1								Sole	2
P23	Recovery	0.3	1	1								Sole	2
P23	Recovery	1.5	4	1								Sole	2
P23	Recovery	4.6	20	1								Sole	2
P23	Recovery	4.6	20	1								Sole	2
P23	Recovery	5.8	20	1								Sole	2
P23	Recovery	5.5	20	1								Sole	2
P23	Recovery	2.2	5	1								Sole	2
P23	Recovery	4.2	20	1								Sole	2
P23	Recovery	4.6	21	1								Sole	2
P23	Recovery	3.2	20	1								Sole	2
P24	Control	7.6	12	1	86	19.59						Sole	2
P24	Recovery	7.2	12	1	86	129.65						Sole	2
P24	Control	2.7	2	0.2								Sole	1
P24	Control	1.7	1	0.2								Sole	1
P24	Control	3.9	4	0.2								Sole	1
P24	Control	2.6	2	0.2								Sole	1
P24	Control	4.3	6	0.2								Sole	1
P24	Control	5.4	8	0.2								Sole	1
P24	Control	3.8	5	0.2								Sole	1
P24	Control	5.5	5	0.2								Sole	1
P24	Control	6.7	10	0.2								Sole	1
P24	Control	2.8	4	0.2								Sole	1
P24	Control	4.1	6	0.2								Sole	1
P24	Control	6.6	12	0.2								Sole	1
P24	Control	5.5	6	0.2								Sole	1
P24	Control	6.9	14	0.2								Sole	1
P24	Control	7.3	12	0.2								Sole	1
P24	Control	7.7	15	0.2								Sole	1
P24	Control	6.5	13	0.2								Sole	1
P24	Control	2.4	3	0.2								Sole	1
P24	Control	3.5	5	0.2								Sole	1
P24	Control	7	16	0.2								Sole	1
P24	Control	7.5	13	0.2								Sole	1
P24	Control	3.4	10	0.2								Sole	1
P24	Control	6.7	13	0.2								Sole	1
P24	Control	7.7	18	0.2								Sole	1
P24	Control	3.3	10	0.2								Sole	1
P24	Control	3.1	7	0.2								Sole	1
P24	Control	2.2	4	0.2								Sole	1
P24	Control	6.9	15	0.2								Sole	1
P24	Control	7.4	20	0.2								Sole	1
P24	Control	7.6	18	0.2								Sole	1
P24	Control	8.1	10	1								Sole	1
P24	Control	4	13	0.2								Sole	2
P24	Control	6.8	20	0.2								Sole	2
P24	Control	3.6	10	0.2								Sole	2
P24	Control	6.7	22	0.2								Sole	2
P24	Control	5.3	14	0.2								Sole	2
P24	Control	7.4	21	0.2								Sole	2
P24	Control	4.4	15	0.2								Sole	2
P24	Control	5.6	24	0.2								Sole	2
P24	Control	3.8	6	0.2								Sole	2
P24	Control	6.3	24	0.2								Sole	2
P24	Control	3.3	9	0.2								Sole	2
P24	Control	6.2	25	0.2								Sole	2
P24	Control	7.7	13	1								Sole	2
P24	Control	2.6	3	0.2								Sole	2
P24	Control	4.1	6	0.2								Sole	2
P24	Control	6.6	24	0.2								Sole	2
P24	Control	6.6	24	0.2								Sole	2
P24	Control	2.8	4	0.2								Sole	2
P24	Control	7.2	30	0.2								Sole	2
P24	Control	6.3	24	0.2								Sole	2
P24	Control	4.8	24	0.2								Sole	2
P24	Block	0	2	0.2								Sole	2
P24	Block	2.7	8	0.2								Sole	2
P24	Block	4.1	12	0.2								Sole	2
P24	Block	6.7	24	0.2								Sole	2
P24	Block	6.1	24	0.2								Sole	2
P24	Block	7	34	0.2								Sole	2
P24	Block	5.8	12	1								Sole	2
P24	Block	6.1	12	1								Sole	2
P24	Block	6.9	18	1								Sole	2
P24	Block	3.7	24	0.2								Sole	2
P24	Recovery	6.9	24	0.2								Sole	2
P24	Recovery	5.9	24	0.2								Sole	2
P24	Recovery	2.5	2	0.2								Sole	2
P24	Recovery	6.6	24	0.2								Sole	2
P24	Recovery	5	24	0.2								Sole	2
P24	Recovery	2.9	12	0.2								Sole	2
P24	Recovery	2	4	0.2								Sole	2
P24	Recovery	6.4	24	0.2								Sole	2
P25	Control	1.7	6	0.2	92	16.17						Sole	1
P25	Recovery	4.9	6	0.2	92	21.56						Sole	1
P25	Control	1.4	6	0.2	92	32.96						Sole	1
P25	Recovery	3.5	6	0.2	96	17.41						Sole	1
P25	Control	1.7	6	0.2	100	26.99						Sole	1
P25	Control	1.6	6	0.2	100	32.15						Sole	1
P25	Recovery	0	6	0.2	106	12.66						Sole	1
P25	Control	1.8	5	0.2								Sole	1
P25	Control	1	6	0.2								Sole	1
P25	Control	0	3	0.2								Sole	1
P25	Control	0	1	0.2								Sole	1
P25	Control	0	4	0.2								Sole	1
P25	Control	0	2	0.2								Sole	1
P25	Control	0	1.5	0.2								Sole	1
P25	Control	0	1	0.2								Sole	1
P25	Control	1.5	6	0.2								Sole	1
P25	Control	0	3	0.2								Sole	1
P25	Control	0	0.8	0.2								Sole	1
P25	Control	0	6	0.2								Sole	1
P25	Control	0	0.8	0.2								Sole	1
P25	Control	1.2	2	0.2								Sole	1
P25	Control	1.4	2	0.2								Sole	1
P25	Block	0	0.8	0.2								Sole	1
P25	Block	0	6	0.2								Sole	1
P25	Block	0	6	0.2								Sole	1
P25	Block	0	6	0.2								Sole	1
P25	Block	0	4	0.2								Sole	1
P25	Block	0	8	0.2								Sole	1
P25	Block	0	12	0.2								Sole	1
P25	Recovery	2.2	0.8	0.2								Sole	1
P25	Recovery	2	2	0.2								Sole	1
P25	Recovery	1.8	1	0.2								Sole	1
P25	Recovery	2.6	3	0.2								Sole	1
P25	Recovery	1.7	0.4	0.2								Sole	1
P25	Recovery	2.5	6	0.2								Sole	1
P25	Recovery	1.8	2	0.2								Sole	1
P25	Recovery	1.5	1	0.2								Sole	1
P25	Recovery	0	0.8	0.2								Sole	1
P25	Recovery	1.5	1	0.2								Sole	1
P25	Recovery	2.7	6	0.2								Sole	1
P25	Recovery	2.9	6	0.2								Sole	1
P25	Recovery	1.7	3	0.2								Sole	1
P25	Recovery	1.6	6	0.2								Sole	1
P26	Control	4.3	6	0.2	84	11.97						Sole	1
P26	Control	1.4	6	0.2	88	13.71						Sole	1
P26	Control	2.4	6	0.2	88	113.6						Sole	1
P26	Recovery	6	12	1	88	118.8						Sole	1
P26	Recovery	2.8	6	0.2	90	28.15						Sole	1
P26	Control	3.4	6	0.2	90	105.62						Sole	1
P26	Recovery	4.5	6	0.2	92	17.68						Sole	1
P26	Recovery	2.5	6	0.2	108	15.45						Sole	1
P26	Control	1	1.5	0.2								Sole	1
P26	Control	1.2	2	0.2								Sole	1
P26	Control	2.6	4	0.2								Sole	1
P26	Control	1	2	0.2								Sole	1
P26	Control	0.9	1	0.2								Sole	1
P26	Control	0.9	1	0.2								Sole	1
P26	Control	1.4	6	0.2								Sole	1
P26	Block	0	1.5	0.2								Sole	1
P26	Block	0	3	0.2								Sole	1
P26	Block	0	6	0.2								Sole	1
P26	Block	0	6	0.2								Sole	1
P26	Block	0	6	0.2								Sole	1
P26	Block	0	6	0.2								Sole	1
P26	Block	2.3	12	1								Sole	1
P26	Recovery	2.5	6	0.2								Sole	1
P26	Recovery	1.9	1.5	0.2								Sole	1
P26	Recovery	3	2	0.2								Sole	1
P26	Recovery	0	1	0.2								Sole	1
P26	Recovery	2.7	6	0.2								Sole	1
P26	Recovery	2.9	6	0.2								Sole	1
P26	Recovery	2.2	2	0.2								Sole	1
P26	Recovery	4.7	6	0.2								Sole	1
P26	Recovery	1.7	1.5	0.2								Sole	1
P26	Recovery	1.2	1	0.2								Sole	1
P26	Recovery	1.7	2	0.2								Sole	1
P26	Recovery	4.6	8	0.2								Sole	1
P26	Recovery	4.7	6	0.2								Sole	1
P26	Recovery	1.5	3	0.2								Sole	1
P26	Recovery	1.3	2	0.2								Sole	1
P26	Recovery	2.8	6	0.2								Sole	1
P26	Recovery	1.2	1.5	0.2								Sole	1
P26	Recovery	1.1	1	0.2								Sole	1
P26	Recovery	1.5	1.5	0.2								Sole	1
P26	Recovery	2.6	6	0.2								Sole	1
P26	Recovery	4.8	8	0.2								Sole	1
P26	Recovery	1.5	4	0.2								Sole	1
P26	Recovery	2.3	6	0.2								Sole	1
P26	Recovery	4	6	0.2								Sole	1
P26	Recovery	1.7	1.5	0.2								Sole	1
P27	Recovery	3.6	14	0.2	92	21.8						Sole	1
P27	Control	4.4	14	0.2	94	59.06						Sole	1
P27	Control	3.9	14	0.2	100	41.22						Sole	1
P27	Control	1.2	1	0.2								Sole	1
P27	Control	1	3	0.2								Sole	1
P27	Control	2.8	5	0.2								Sole	1
P27	Control	2.9	2	0.2								Sole	1
P27	Control	2.9	6	0.2								Sole	1
P27	Control	3.2	8	0.2								Sole	1
P27	Control	3.4	10	0.2								Sole	1
P27	Control	1.7	5	0.2								Sole	1
P27	Control	1.3	4	0.2								Sole	1
P27	Control	2.3	5	0.2								Sole	1
P27	Control	1.9	2	0.2								Sole	1
P27	Control	3.4	14	0.2								Sole	1
P27	Control	1.9	7	0.2								Sole	1
P27	Control	3.6	14	0.2								Sole	1
P27	Control	3.6	14	0.2								Sole	1
P27	Control	3.6	16	0.2								Sole	1
P27	Control	1.9	4	0.2								Sole	1
P27	Control	1.7	2	0.2								Sole	1
P27	Control	2.3	5	0.2								Sole	1
P27	Control	3.9	14	0.2								Sole	1
P27	Block	1.75	4	0.2								Sole	1
P27	Block	1.35	8	0.2								Sole	1
P27	Block	2.15	14	0.2								Sole	1
P27	Block	1.15	14	0.2								Sole	1
P27	Block	2.35	14	0.2								Sole	1
P27	Block	4.05	28	0.2								Sole	1
P27	Recovery	3.8	14	0.2								Sole	1
P27	Recovery	3.5	14	0.2								Sole	1
P27	Recovery	5.6	14	0.2								Sole	1
P27	Recovery	1.5	2	0.2								Sole	1
P27	Recovery	6	14	0.2								Sole	1
P27	Recovery	3.7	4	0.2								Sole	1
P27	Recovery	2	1	0.2								Sole	1
P27	Recovery	4.2	14	0.2								Sole	1
P27	Recovery	5.4	18	0.2								Sole	1
P27	Recovery	4.4	20	0.2								Sole	1
P27	Recovery	3.1	14	0.2								Sole	1
P27	Recovery	3.5	14	0.2								Sole	1
P27	Recovery	4.1	22	0.2								Sole	1
P27	Recovery	5.2	7	1								Sole	1
P27	Recovery	6.2	14	1								Sole	1
P27	Recovery	3.2	14	0.2								Sole	1
P27	Recovery	4.2	14	0.2								Sole	1
P27	Recovery	1.1	2	0.2								Sole	1
P27	Recovery	1.1	1	0.2								Sole	1
P27	Recovery	2.8	14	0.2								Sole	1
P28	Control	4.2	28	0.2	90	21.53						Sole	1
P28	Recovery	4.9	30	1	128	48.36						Sole	3
P28	Control	1.7	4.5	0.2								Sole	1
P28	Control	0.5	2	0.2								Sole	1
P28	Control	1.7	5	0.2								Sole	1
P28	Control	2.2	7	0.2								Sole	1
P28	Control	0.9	4	0.2								Sole	1
P28	Control	2.2	10	0.2								Sole	1
P28	Control	2.6	12	0.2								Sole	1
P28	Control	2.3	7	0.2								Sole	1
P28	Control	3.1	15	0.2								Sole	1
P28	Control	3.1	20	0.2								Sole	1
P28	Control	3	10	0.2								Sole	1
P28	Control	4	22	0.2								Sole	1
P28	Control	3.9	25	0.2								Sole	1
P28	Control	4.1	18	0.2								Sole	1
P28	Control	1.2	5	0.2								Sole	1
P28	Control	1.6	8	0.2								Sole	1
P28	Control	3.4	28	0.2								Sole	1
P28	Control	4	30	0.2								Sole	1
P28	Control	0.8	4.5	0.2								Sole	2
P28	Control	0.8	6	0.2								Sole	2
P28	Control	1.8	10	0.2								Sole	2
P28	Control	2.1	14	0.2								Sole	2
P28	Control	3	18	0.2								Sole	2
P28	Control	3.2	24	0.2								Sole	2
P28	Control	4.3	28	0.2								Sole	2
P28	Control	4.5	30	0.2								Sole	2
P28	Control	3.5	8	1								Sole	2
P28	Control	5.7	12	1								Sole	2
P28	Control	4.5	15	1								Sole	2
P28	Control	4.7	18	1								Sole	2
P28	Control	5	20	1								Sole	2
P28	Control	5.4	25	1								Sole	2
P28	Control	0.5	4.5	0.2								Sole	3
P28	Control	1.5	8	0.2								Sole	3
P28	Control	2.1	12	0.2								Sole	3
P28	Control	2.6	28	0.2								Sole	3
P28	Control	2.9	18	0.2								Sole	3
P28	Control	2.8	29	0.2								Sole	3
P28	Control	3	30	0.2								Sole	3
P28	Control	3.1	10	1								Sole	3
P28	Control	3	28	0.2								Sole	3
P28	Control	2.4	15	1								Sole	3
P28	Control	3.5	20	1								Sole	3
P28	Control	4.1	25	1								Sole	3
P28	Control	5.1	30	1								Sole	3
P28	Control	1.1	28	0.5								Sole	3
P28	Control	2.5	28	1								Sole	3
P28	Control	4.3	30	1								Sole	3
P28	Block	0	4.5	0.2								Sole	3
P28	Block	0	9	0.2								Sole	3
P28	Block	0	16	0.2								Sole	3
P28	Block	1.6	28	0.2								Sole	3
P28	Block	2.1	28	0.2								Sole	3
P28	Block	2.2	28	0.2								Sole	3
P28	Block	2.6	38	0.2								Sole	3
P28	Recovery	1.7	28	0.2								Sole	3
P28	Recovery	0.7	4.5	0.2								Sole	3
P28	Recovery	2.6	10	1								Sole	3
P28	Recovery	2.7	28	0.2								Sole	3
P28	Recovery	0.3	4.5	0.2								Sole	3
P28	Recovery	1.3	28	0.2								Sole	3
P28	Recovery	1.8	28	0.2								Sole	3
P28	Recovery	0.7	8	0.2								Sole	3
P28	Recovery	0.3	4	0.2								Sole	3
P28	Recovery	0.2	2	0.2								Sole	3
P28	Recovery	0	1	0.2								Sole	3
P28	Recovery	1.9	28	0.2								Sole	3
P28	Recovery	1.9	28	0.2								Sole	3
P28	Recovery	2.3	29	0.2								Sole	3
P28	Recovery	1	28	0.2								Sole	3
P28	Recovery	1.3	28	0.2								Sole	3
P28	Recovery	1.8	28	0.2								Sole	3
P28	Recovery	1.6	30	0.2								Sole	3
P28	Recovery	1.4	28	0.2								Sole	3
P28	Recovery	1	28	0.2								Sole	3
P29	Recovery	3.9	10	1	86	184.05						Sole	2
P29	Control	3.2	15	1	88	12.78						Sole	2
P29	Control	3.3	25	0.2	90	111.7						Sole	2
P29	Control	2.9	25	0.2	94	35.08						Sole	2
P29	Recovery	3.9	28	0.2	98	11.52						Sole	2
P29	Recovery	3.2	25	0.2	98	21.32						Sole	2
P29	Control	3.4	25	0.2	100	85.3						Sole	2
P29	Control	3.1	5	1	100	94.61						Sole	2
P29	Recovery	3.8	10	1	102	103.02						Sole	2
P29	Control	2.8	5	0.2	104	13.64						Sole	2
P29	Recovery	3.4	25	0.2	110	10.25						Sole	2
P29	Control	2.5	3	0.2								Sole	1
P29	Control	2.9	5	0.2								Sole	1
P29	Control	3.2	7	0.2								Sole	1
P29	Control	3.1	4	0.2								Sole	1
P29	Control	3.4	8	0.2								Sole	1
P29	Control	3.3	10	0.2								Sole	1
P29	Control	2.7	5	0.2								Sole	1
P29	Control	3	12	0.2								Sole	1
P29	Control	3.3	15	0.2								Sole	1
P29	Control	2.9	18	0.2								Sole	1
P29	Control	2.8	20	0.2								Sole	1
P29	Control	2	3	0.2								Sole	1
P29	Control	2.9	5	0.2								Sole	1
P29	Control	2.6	8	0.2								Sole	1
P29	Control	2.5	10	0.2								Sole	1
P29	Control	2.9	15	0.2								Sole	1
P29	Control	2.5	20	0.2								Sole	1
P29	Control	3	24	0.2								Sole	1
P29	Control	2.5	28	0.2								Sole	1
P29	Control	2.5	30	0.2								Sole	1
P29	Control	2.3	33	0.2								Sole	1
P29	Control	1.6	5	0.2								Sole	2
P29	Control	1.7	8	0.2								Sole	2
P29	Control	2	12	0.2								Sole	2
P29	Control	2.3	5	0.2								Sole	2
P29	Control	2.3	10	0.2								Sole	2
P29	Control	2.6	15	0.2								Sole	2
P29	Control	2.5	20	0.2								Sole	2
P29	Control	3	25	0.2								Sole	2
P29	Control	2.7	30	0.2								Sole	2
P29	Control	2.6	6	1								Sole	2
P29	Control	2.9	10	0.2								Sole	2
P29	Control	3	15	0.2								Sole	2
P29	Control	3.1	25	0.2								Sole	2
P29	Control	3.2	25	0.2								Sole	2
P29	Control	2.3	14	0.2								Sole	2
P29	Control	2.6	25	0.2								Sole	2
P29	Control	2.4	8	0.2								Sole	2
P29	Control	1.7	3	0.2								Sole	2
P29	Block	0	2	0.2								Sole	2
P29	Block	0	4	0.2								Sole	2
P29	Block	0	8	0.2								Sole	2
P29	Block	2.8	25	0.2								Sole	2
P29	Block	2.9	25	0.2								Sole	2
P29	Block	3.3	25	0.2								Sole	2
P29	Block	3.7	35	0.2								Sole	2
P29	Recovery	3.4	25	0.2								Sole	2
P29	Recovery	3.4	10	0.2								Sole	2
P29	Recovery	3.2	5	0.2								Sole	2
P29	Recovery	4	25	0.2								Sole	2
P29	Recovery	2	2	0.2								Sole	2
P29	Recovery	2.9	25	0.2								Sole	2
P29	Recovery	2.3	4	0.2								Sole	2
P29	Recovery	3.2	25	0.2								Sole	2
P29	Recovery	3.3	25	0.2								Sole	2
P29	Recovery	3.4	25	0.2								Sole	2
P29	Recovery	3.3	25	0.2								Sole	2
P29	Recovery	3	30	0.2								Sole	2
P29	Recovery	2.9	25	0.2								Sole	2
P29	Recovery	2.8	25	0.2								Sole	2
P29	Recovery	3.1	25	0.2								Sole	2
P3	Control	8.3	20	0.2	73	63.03	352.17	1.338				Sole	2
P3	Control	7.2	20	0.2	78	32.61	81.54	0.193	22,9			Sole	2
P3	Control	9.5	11	0.2	78	148.15	900.7	3.001				Sole	1
P3	Control	5	20	0.2	83	29.74			20,3			Sole	2
P3	Recovery	6.9	20	0.2	85	59.34	196.33	4.91	19,9			Sole	2
P3	Control	8.2	18	0.2	88	46.71	149.5	0.578	21,6			Sole	1
P3	Recovery	7.9	20	0.2	88	80.85	328.6	1.448				Sole	2
P3	Recovery	4.8	20	0.2	88	82.63	247.17	0.806				Sole	2
P3	Control	1.9	0.7	0.2								Sole	1
P3	Control	6.9	1.4	0.2								Sole	1
P3	Control	5.5	1.8	0.2								Sole	1
P3	Control	6.3	2.2	0.2								Sole	1
P3	Control	4	2.5	0.2								Sole	1
P3	Control	6.8	3	0.2								Sole	1
P3	Control	5.3	3.5	0.2								Sole	1
P3	Control	7.7	3.8	0.2								Sole	1
P3	Control	6	4	0.2								Sole	1
P3	Control	6.7	4.5	0.2								Sole	1
P3	Control	7.8	5	0.2								Sole	1
P3	Control	5.5	6	0.2								Sole	1
P3	Control	7.9	7	0.2								Sole	1
P3	Control	7	8	0.2								Sole	1
P3	Control	8.8	9	0.2								Sole	1
P3	Control	8.8	10	0.2								Sole	1
P3	Control	6	11	0.2								Sole	1
P3	Control	8.8	11.5	0.2								Sole	1
P3	Control	3.8	12	0.2								Sole	1
P3	Control	4.6	13	0.2								Sole	1
P3	Control	5.7	14	0.2								Sole	1
P3	Control	8.1	16.5	0.2								Sole	1
P3	Control	7.1	18	0.2								Sole	1
P3	Control	8.4	20	0.2								Sole	1
P3	Control	6.9	24	0.2								Sole	1
P3	Control	8.1	28	0.2								Sole	1
P3	Control	2	5	0.2								Sole	2
P3	Control	3.5	10	0.2								Sole	2
P3	Control	5	12	0.2								Sole	2
P3	Control	6	14	0.2								Sole	2
P3	Block	2.6	20	0.2								Sole	2
P3	Block	3.5	20	0.2								Sole	2
P3	Block	4	20	0.2								Sole	2
P3	Recovery	6.7	20	0.2								Sole	2
P31	Recovery	3.2	9	1	94	0.07	206.1					Sole	2
P31	Recovery	4	8	1	106	0.11						Sole	2
P31	Recovery	3.4	8	1	111	0.11						Sole	2
P31	Recovery	3.4	8	1	112	0.17						Sole	2
P31	Recovery	4.6	8	1	114	0.17						Sole	2
P31	Recovery	3.7	8	1	115	0.12						Sole	2
P31	Control	3.6	8	1	115	0.15						Sole	2
P31	Control	3.6	8	1	120	0.5						Sole	2
P31	Control	1.4	3	0.2								Sole	1
P31	Control	2.3	5	0.2								Sole	1
P31	Control	3	8	0.2								Sole	1
P31	Control	2.6	10	0.2								Sole	1
P31	Control	1.4	5	0.2								Sole	1
P31	Control	2.6	12	0.2								Sole	1
P31	Control	1.7	6	0.2								Sole	1
P31	Control	3.2	14	0.2								Sole	1
P31	Control	2.8	12	0.2								Sole	1
P31	Control	1.7	7	0.2								Sole	1
P31	Control	3.2	16	0.2								Sole	1
P31	Control	4	18	0.2								Sole	1
P31	Control	3.1	11	0.2								Sole	1
P31	Control	4.2	20	0.2								Sole	1
P31	Control	2.6	10	0.2								Sole	1
P31	Control	4.1	20	0.2								Sole	1
P31	Control	1.5	5	0.2								Sole	1
P31	Control	1.9	9	0.2								Sole	1
P31	Control	3.1	15	0.2								Sole	1
P31	Control	4	24	0.2								Sole	1
P31	Control	4.6	26	0.2								Sole	1
P31	Control	3.2	16	0.2								Sole	1
P31	Control	5.5	28	0.2								Sole	1
P31	Control	1.6	10	0.2								Sole	2
P31	Control	2.4	15	0.2								Sole	2
P31	Control	0.9	9	0.2								Sole	2
P31	Control	1.4	15	0.2								Sole	2
P31	Control	1.6	13	0.2								Sole	2
P31	Control	1.5	16	0.2								Sole	2
P31	Control	1.6	20	0.2								Sole	2
P31	Control	2.6	30	0.2								Sole	2
P31	Control	4.1	18	1								Sole	2
P31	Control	0.6	1	1								Sole	2
P31	Control	3.2	10	1								Sole	2
P31	Control	5.1	12	1								Sole	2
P31	Control	1.8	2	1								Sole	2
P31	Block	0	2.5	0.2								Sole	2
P31	Block	0	5	0.2								Sole	2
P31	Block	0	10	0.2								Sole	2
P31	Block	0	8	1								Sole	2
P31	Block	0	8	1								Sole	2
P31	Block	0	8	1								Sole	2
P31	Block	2.7	16	1								Sole	2
P31	Recovery	1.6	2.5	0.2								Sole	2
P31	Recovery	2	2.5	1								Sole	2
P31	Recovery	3.8	8	1								Sole	2
P31	Recovery	1.7	8	0.2								Sole	2
P31	Recovery	1.6	2.5	0.2								Sole	2
P31	Recovery	1.5	10	0.2								Sole	2
P31	Recovery	2.5	15	0.2								Sole	2
P31	Recovery	1.1	4	0.2								Sole	2
P31	Recovery	1.8	7	0.2								Sole	2
P31	Recovery	2.7	8	1								Sole	2
P31	Recovery	2.2	1	1								Sole	2
P31	Recovery	2	4	1								Sole	2
P31	Recovery	0.9	2.5	0.2								Sole	2
P31	Recovery	1.2	2	1								Sole	2
P31	Recovery	2	3	0.2								Sole	2
P31	Recovery	1.7	9	0.2								Sole	2
P31	Recovery	3.1	8	1								Sole	2
P32	Control	5.7	12	1	70	45.19			23			Sole	2
P32	Recovery	5	12	1	84	24.56						Sole	2
P32	Control	4.8	12	1	84	51.93						Sole	2
P32	Control	2.8	3	0.2								Sole	1
P32	Control	2.5	1.5	0.2								Sole	1
P32	Control	3.7	2	0.2								Sole	1
P32	Control	3.5	5	0.2								Sole	1
P32	Control	2	1.5	0.2								Sole	1
P32	Control	3.7	6	0.2								Sole	1
P32	Control	4.6	8	0.2								Sole	1
P32	Control	1.6	4	0.2								Sole	1
P32	Control	3	10	0.2								Sole	1
P32	Control	1.2	5	0.2								Sole	1
P32	Control	0.8	5	0.2								Sole	1
P32	Control	3.1	12	0.2								Sole	1
P32	Control	3.6	15	0.2								Sole	1
P32	Control	2.7	11	0.2								Sole	1
P32	Control	3.5	18	0.2								Sole	1
P32	Control	4	12	0.2								Sole	1
P32	Control	4.4	20	0.2								Sole	1
P32	Control	1.9	5	0.2								Sole	1
P32	Control	3.4	8	0.2								Sole	1
P32	Control	3.1	12	0.2								Sole	1
P32	Control	4.4	21	0.2								Sole	1
P32	Control	4.8	16	0.2								Sole	1
P32	Control	2	6	0.2								Sole	1
P32	Control	4.1	24	0.2								Sole	1
P32	Control	4.6	20	0.2								Sole	1
P32	Control	4.5	26	0.2								Sole	1
P32	Control	5.2	28	0.2								Sole	1
P32	Control	4	8	0.2								Sole	2
P32	Control	4.6	12	0.2								Sole	2
P32	Control	4.9	18	0.2								Sole	2
P32	Control	4.7	6	1								Sole	2
P32	Control	5.5	10	1								Sole	2
P32	Control	4.8	3	1								Sole	2
P32	Control	2	1.5	1								Sole	2
P32	Control	2.4	2	1								Sole	2
P32	Control	5.5	15	1								Sole	2
P32	Control	4.3	15	0.2								Sole	2
P32	Control	2	5	0.2								Sole	2
P32	Control	6	15	1								Sole	2
P32	Control	5.3	12	1								Sole	2
P32	Control	2.3	12	0.2								Sole	2
P32	Control	3.6	24	0.2								Sole	2
P32	Control	1.5	6	0.2								Sole	2
P32	Block	0	1.5	0.2								Sole	2
P32	Block	0	5	0.2								Sole	2
P32	Block	0	10	0.2								Sole	2
P32	Block	0	12	1								Sole	2
P32	Block	0	12	1								Sole	2
P32	Block	0	12	1								Sole	2
P32	Block	5.9	24	1								Sole	2
P32	Recovery	2.1	1.5	0.2								Sole	2
P32	Recovery	5.6	12	1								Sole	2
P32	Recovery	6.2	12	1								Sole	2
P32	Recovery	2.3	2	1								Sole	2
P32	Recovery	4	4	1								Sole	2
P32	Recovery	5.7	12	1								Sole	2
P32	Recovery	6	6	1								Sole	2
P32	Recovery	4.1	12	1								Sole	2
P32	Recovery	4.2	15	0.2								Sole	2
P32	Recovery	6	12	1								Sole	2
P32	Recovery	5.6	13	1								Sole	2
P32	Recovery	4.3	5	1								Sole	2
P32	Recovery	6.7	15	1								Sole	2
P32	Recovery	4.1	15	0.2								Sole	2
P32	Recovery	4.8	20	0.2								Sole	2
P32	Recovery	1.9	6	0.2								Sole	2
P32	Recovery	0.6	1.5	0.2								Sole	2
P32	Recovery	0.6	1.5	1								Sole	2
P32	Recovery	5.4	12	1								Sole	2
P32	Recovery	5.4	12	1								Sole	2
P32	Recovery	0.8	1	1								Sole	2
P32	Recovery	4.1	12	1								Sole	2
P32	Recovery	5.9	18	1								Sole	2
P32	Recovery	6.1	8	1								Sole	2
P32	Recovery	5	5	1								Sole	2
P32	Recovery	1.5	2	1								Sole	2
P32	Recovery	0.8	1	1								Sole	2
P32	Recovery	3.3	6	1								Sole	2
P32	Recovery	3.7	4	1								Sole	2
P32	Recovery	2.5	3	1								Sole	2
P32	Recovery	5.7	12	1								Sole	2
P32	Recovery	7	12	1								Sole	2
P32	Recovery	6.6	16	1								Sole	2
P32	Recovery	6.3	12	1								Sole	2
P32	Recovery	5.1	24	0.2								Sole	2
P32	Recovery	3.7	12	0.2								Sole	2
P32	Recovery	5.9	12	1								Sole	2
P32	Recovery	0.9	1	1								Sole	2
P32	Recovery	4.6	12	1								Sole	2
P32	Recovery	5	12	1								Sole	2
P32	Recovery	4.4	12	1								Sole	2
P32	Recovery	6.6	20	1								Sole	2
P32	Recovery	6	15	1								Sole	2
P32	Recovery	4.7	12	1								Sole	2
P33	Block	0	4.5	0.2								Sole	1
P33	Block	0	4.5	0.2								Sole	1
P33	Block	0	8	0.2								Sole	1
P33	Block	0	8	0.2								Sole	1
P33	Block	0	8	0.2								Sole	1
P33	Block	0.4	16	0.2								Sole	1
P33	Block	0.5	8	1								Sole	1
P33	Block	0.4	10	1								Sole	1
P33	Control	0.2	2.5	0.2	78	16.69						Sole	1
P33	Control	0.3	10	0.2	78	27.86						Sole	1
P33	Control	0.8	8	0.2	78	85.9						Sole	1
P33	Control	0.4	8	0.2	82	16.58						Sole	1
P33	Control	0	4.5	0.2	82	27.51						Sole	1
P33	Control	0.8	8	0.2	82	49.57						Sole	1
P33	Control	0	4.5	0.2	84	79.26						Sole	1
P33	Control	0	4.5	0.2	94	29.35						Sole	1
P33	Control	0	4.5	0.2								Sole	1
P33	Control	0	1	0.2								Sole	1
P33	Control	0	2	0.2								Sole	1
P33	Control	0	5	0.2								Sole	1
P33	Control	0.5	4.5	0.2								Sole	1
P33	Control	0	4	0.2								Sole	1
P33	Control	0	6	0.2								Sole	1
P33	Control	0.6	7	0.2								Sole	1
P33	Control	0	4.5	0.2								Sole	1
P33	Control	0	1	0.2								Sole	1
P33	Control	0	3	0.2								Sole	1
P33	Control	0	2.5	0.2								Sole	1
P33	Control	0	4	0.2								Sole	1
P33	Control	0.4	8	0.2								Sole	1
P33	Control	0	2.5	0.2								Sole	1
P33	Control	0.5	8	0.2								Sole	1
P33	Control	0.5	4.5	0.2								Sole	1
P33	Control	0.3	8	0.2								Sole	1
P33	Recovery	0.9	11	0.2	82	27.08						Sole	1
P33	Recovery	0.4	4	0.2	84	55.7						Sole	1
P33	Recovery	0.5	8	0.2	86	29.47						Sole	1
P33	Recovery	0	4	0.2	88	35.06						Sole	1
P33	Recovery	0.6	8	0.2	90	42.36						Sole	1
P33	Recovery	0	4.5	0.2								Sole	1
P33	Recovery	0	8	0.2								Sole	1
P33	Recovery	0	4	0.2								Sole	1
P33	Recovery	0	8	0.2								Sole	1
P33	Recovery	0	4.5	0.2								Sole	1
P33	Recovery	0	2	0.2								Sole	1
P33	Recovery	0	1	0.2								Sole	1
P33	Recovery	0.3	8	0.2								Sole	1
P33	Recovery	0.5	7	0.2								Sole	1
P33	Recovery	0.9	10	0.2								Sole	1
P33	Recovery	0	3	0.2								Sole	1
P33	Recovery	0.4	8	0.2								Sole	1
P33	Recovery	0	8	0.2								Sole	1
P33	Recovery	0.9	8	0.2								Sole	1
P33	Recovery	0.7	8	0.2								Sole	1
P33	Recovery	0	4	0.2								Sole	1
P33	Recovery	0	2	0.2								Sole	1
P33	Recovery	0.7	8	0.2								Sole	1
P33	Recovery	0	1	0.2								Sole	1
P33	Recovery	0.4	4.5	0.2								Sole	1
P33	Recovery	0.8	8	0.2								Sole	1
P33	Recovery	0.9	10	0.2								Sole	1
P33	Recovery	0.7	8	0.2								Sole	1
P33	Recovery	0.3	5	0.2								Sole	1
P33	Recovery	0.7	8	0.2								Sole	1
P33	Recovery	0.8	8	0.2								Sole	1
P33	Recovery	0	4	0.2								Sole	1
P33	Recovery	0.4	8	0.2								Sole	1
P33	Recovery	0.3	2	0.2								Sole	1
P33	Recovery	0	3	0.2								Sole	1
P33	Recovery	0.6	8	0.2								Sole	1
P33	Recovery	0.6	8	0.2								Sole	1
P33	Recovery	0	2.5	0.2								Sole	1
P33	Recovery	0.3	8	0.2								Sole	1
P33	Recovery	1	9	0.2								Sole	1
P33	Recovery	0.7	7	0.2								Sole	1
P33	Recovery	0	4.5	0.2								Sole	1
P33	Recovery	0.6	8	0.2								Sole	1
P34	Recovery	3.3	18	0.2	84	55.56						Sole	1
P34	Control	3.2	18	0.2	90	60.93						Sole	1
P34	Control	1.6	18	0.2	91	20.42						Sole	1
P34	Control	0	2	0.2								Sole	1
P34	Control	0.1	5	0.2								Sole	1
P34	Control	0	3	0.2								Sole	1
P34	Control	1.9	6	0.2								Sole	1
P34	Control	2	8	0.2								Sole	1
P34	Control	1.9	5	0.2								Sole	1
P34	Control	2.4	10	0.2								Sole	1
P34	Control	2.8	7	0.2								Sole	1
P34	Control	2.6	12	0.2								Sole	1
P34	Control	2.2	9	0.2								Sole	1
P34	Control	2.6	15	0.2								Sole	1
P34	Control	3	18	0.2								Sole	1
P34	Control	1.8	11	0.2								Sole	1
P34	Control	3.4	20	0.2								Sole	1
P34	Control	2.5	12	0.2								Sole	1
P34	Control	4	20	0.2								Sole	1
P34	Control	2.2	12	0.2								Sole	1
P34	Control	2.7	22	0.2								Sole	1
P34	Control	2	14	0.2								Sole	1
P34	Control	1.5	7	0.2								Sole	1
P34	Control	2.7	24	0.2								Sole	1
P34	Control	3.5	25	0.2								Sole	1
P34	Control	3	18	0.2								Sole	1
P34	Control	3.6	28	0.2								Sole	1
P34	Control	1.5	10	0.2								Sole	1
P34	Control	1.7	15	0.2								Sole	1
P34	Control	2.1	8	0.2								Sole	1
P34	Control	3	12	0.2								Sole	1
P34	Control	2.7	8	0.2								Sole	1
P34	Control	2.2	4	0.2								Sole	1
P34	Control	2.4	18	0.2								Sole	1
P34	Control	3.4	20	0.2								Sole	1
P34	Control	2.7	18	0.2								Sole	1
P34	Control	2.6	12	0.2								Sole	1
P34	Control	2.5	18	0.2								Sole	1
P34	Control	2.9	18	0.2								Sole	1
P34	Control	1.2	3.5	0.2								Sole	1
P34	Control	1.5	5	0.2								Sole	1
P34	Control	1.1	4	0.2								Sole	1
P34	Control	1.2	7	0.2								Sole	1
P34	Control	1.2	20	0.2								Sole	1
P34	Block	0	3.5	0.2								Sole	1
P34	Block	1.9	7	0.2								Sole	1
P34	Block	2.4	18	0.2								Sole	1
P34	Block	2.6	18	0.2								Sole	1
P34	Block	3.7	30	0.2								Sole	1
P34	Block	3.8	18	0.2								Sole	1
P34	Block	3.9	30	0.2								Sole	1
P34	Block	3.4	18	0.2								Sole	1
P34	Recovery	3.9	18	0.2								Sole	1
P34	Recovery	2.5	3.5	0.2								Sole	1
P34	Recovery	2.7	6	0.2								Sole	1
P34	Recovery	3.6	18	0.2								Sole	1
P34	Recovery	3.8	18	0.2								Sole	1
P34	Recovery	2	3	0.2								Sole	1
P34	Recovery	2.4	8	0.2								Sole	1
P34	Recovery	2.8	5	0.2								Sole	1
P34	Recovery	2.6	4	0.2								Sole	1
P34	Recovery	2.4	2	0.2								Sole	1
P34	Recovery	4	18	0.2								Sole	1
P34	Recovery	1.9	3.5	0.2								Sole	1
P34	Recovery	3.8	18	0.2								Sole	1
P34	Recovery	4	20	0.2								Sole	1
P34	Recovery	3.2	10	0.2								Sole	1
P34	Recovery	2.3	3	0.2								Sole	1
P34	Recovery	1.9	1	0.2								Sole	1
P34	Recovery	0	1	0.2								Sole	1
P34	Recovery	1.8	4	0.2								Sole	1
P34	Recovery	3.2	18	0.2								Sole	1
P34	Recovery	1.8	6	0.2								Sole	1
P34	Recovery	1.7	3	0.2								Sole	1
P34	Recovery	1.9	18	0.2								Sole	1
P34	Recovery	2.8	18	0.2								Sole	1
P34	Recovery	2	18	0.2								Sole	1
P34	Recovery	1.4	8	0.2								Sole	1
P34	Recovery	1.7	6	0.2								Sole	1
P34	Recovery	1.6	2	0.2								Sole	1
P34	Recovery	3.4	18	0.2								Sole	1
P34	Recovery	3.2	20	0.2								Sole	1
P34	Recovery	3.1	18	0.2								Sole	1
P34	Recovery	1.6	4	0.2								Sole	1
P34	Recovery	2.3	18	0.2								Sole	1
P34	Recovery	3	22	0.2								Sole	1
P34	Recovery	2.7	18	0.2								Sole	1
P34	Recovery	3.7	18	0.2								Sole	1
P34	Recovery	2.4	3.5	0.2								Sole	1
P34	Recovery	3.2	1.5	0.2								Sole	1
P34	Recovery	1.4	1	0.2								Sole	1
P34	Recovery	3.2	18	0.2								Sole	1
P35	Control	1.8	3	0.2	92	20.1						Sole	1
P35	Control	2.8	6	0.2	92	70.75						Sole	1
P35	Control	1.9	6	0.2	98	67.78						Sole	1
P35	Recovery	3	6	0.2	100	69.74						Sole	1
P35	Recovery	2	6	0.2	100	110.28						Sole	1
P35	Control	2.8	6	0.2	106	73.31						Sole	1
P35	Recovery	2.9	6	0.2	106	85.48						Sole	1
P35	Recovery	2.5	6	0.2	108	61.62						Sole	1
P35	Control	3	4	0.2	112	31.07						Sole	1
P35	Recovery	2.5	6	0.2	114	21.68						Sole	1
P35	Control	1.7	2.5	0.2	116	17.09						Sole	1
P35	Control	1.4	2.5	0.2	118	23.36						Sole	1
P35	Recovery	1.8	2.5	0.2	118	49.24						Sole	1
P35	Control	1	2.5	0.2	122	16.21						Sole	1
P35	Control	1.8	1.5	0.2								Sole	1
P35	Control	2	5	0.2								Sole	1
P35	Control	0	1	0.2								Sole	1
P35	Control	2.2	4	0.2								Sole	1
P35	Control	1.6	2	0.2								Sole	1
P35	Control	1.8	2	0.2								Sole	1
P35	Control	1.1	1	0.2								Sole	1
P35	Control	1.1	1.5	0.2								Sole	1
P35	Control	2.1	3	0.2								Sole	1
P35	Block	2.1	6	0.2								Sole	1
P35	Block	3.6	12	0.2								Sole	1
P35	Block	3.3	12	0.2								Sole	1
P35	Block	3.2	12	0.2								Sole	1
P35	Block	0	6	0.2								Sole	1
P35	Recovery	2.1	2.5	0.2								Sole	1
P35	Recovery	1.7	1	0.2								Sole	1
P35	Recovery	1.7	3	0.2								Sole	1
P35	Recovery	1.5	2.5	0.2								Sole	1
P35	Recovery	1.3	2.5	0.2								Sole	1
P35	Recovery	1.7	3	0.2								Sole	1
P35	Recovery	2.1	6	0.2								Sole	1
P35	Recovery	2.2	6	0.2								Sole	1
P35	Recovery	0	1	0.2								Sole	1
P35	Recovery	2.1	2	0.2								Sole	1
P35	Recovery	1.6	1.5	0.2								Sole	1
P35	Recovery	2.8	6	0.2								Sole	1
P35	Recovery	2.2	2.5	0.2								Sole	1
P4	Recovery	2	13.5	0.2	90	29.89						Sole	4
P4	Control	3.1	13	0.2	93	20.04						Sole	1
P4	Control	3.4	16	0.2	93	24.45						Sole	1
P4	Recovery	2.9	15	0.2	95	20.56						Sole	4
P4	Control	3.1	13.5	0.2	99	23.12						Sole	1
P4	Control	4.1	16	0.2	100	34.85						Sole	1
P4	Recovery	2.2	13.5	0.2	108	27.97						Sole	4
P4	Control	1.2	1.5	0.2								Sole	1
P4	Control	1.1	2	0.2								Sole	1
P4	Control	2.3	2.5	0.2								Sole	1
P4	Control	3.3	3	0.2								Sole	1
P4	Control	3.2	3.5	0.2								Sole	1
P4	Control	2.8	4	0.2								Sole	1
P4	Control	4.1	5	0.2								Sole	1
P4	Control	4.2	6	0.2								Sole	1
P4	Control	5	7	0.2								Sole	1
P4	Control	5.1	8	0.2								Sole	1
P4	Control	6.1	10	0.2								Sole	1
P4	Control	7	12	0.2								Sole	1
P4	Control	7.1	13	0.2								Sole	1
P4	Control	3.9	14	0.2								Sole	1
P4	Control	4.1	15	0.2								Sole	1
P4	Control	5.1	17	0.2								Sole	1
P4	Control	5.1	18	0.2								Sole	1
P4	Control	5.4	20	0.2								Sole	1
P4	Control	5.9	22	0.2								Sole	1
P4	Control	6.4	25	0.2								Sole	1
P4	Control	4.3	5	0.2								Sole	2
P4	Control	4.3	10	0.2								Sole	2
P4	Control	5.1	15	0.2								Sole	2
P4	Control	1	5	0.2								Dorsal	3
P4	Control	1.1	10	0.2								Dorsal	3
P4	Control	2	15	0.2								Dorsal	3
P4	Control	2	20	0.2								Dorsal	3
P4	Block	1	13.5	0.2								Sole	4
P4	Block	1.1	13.5	0.2								Sole	4
P4	Block	1.8	13.5	0.2								Sole	4
P4	Block	2	20	0.2								Sole	4
P4	Block	3.2	30	0.2								Sole	4
P4	Block	4	15.5	1								Sole	4
P4	Block	0	15.5	0.2								Sole	4
P4	Recovery	2	15.5	0.2								Sole	4
P4	Recovery	2	15.5	0.2								Sole	4
P4	Recovery	2.6	13.5	0.2								Sole	4
P4	Recovery	2	13.5	0.2								Sole	4
P4	Recovery	3.2	13.5	0.2								Sole	4
P4	Recovery	3.4	20	0.2								Sole	4
P5	Control	2.5	22	0.2	83	36.24						Sole	2
P5	Recovery	2.7	25	0.2	91	61.8				137	149.91	Sole	2
P5	Recovery	1.6	25	0.2	93	40.59				148	98.63	Sole	2
P5	Control	3.2	25	0.2	95	37.28						Sole	2
P5	Control	4	25	0.2	95	48.13						Sole	2
P5	Control	2.9	23	0.2	95	52.12						Sole	2
P5	Control	4.1	25	0.2	98	28.91						Sole	2
P5	Control	3.4	23	0.2	137	104.55						Sole	2
P5	Recovery	3.5	25	0.2	145	287.96						Sole	2
P5	Control	2	22	0.2	150	78.06			12,3			Sole	2
P5	Control	1.1	4	0.2								Sole	1
P5	Control	0.8	4.5	0.2								Sole	1
P5	Control	0.8	5.5	0.2								Sole	1
P5	Control	1.3	6	0.2								Sole	1
P5	Control	1.5	6.5	0.2								Sole	1
P5	Control	0.8	7	0.2								Sole	1
P5	Control	0.7	7.5	0.2								Sole	1
P5	Control	0.5	8	0.2								Sole	1
P5	Control	0.9	9	0.2								Sole	1
P5	Control	1.9	10	0.2								Sole	1
P5	Control	0.6	11	0.2								Sole	1
P5	Control	1	14	0.2								Sole	1
P5	Control	1	15	0.2								Sole	1
P5	Control	1.8	20	0.2								Sole	1
P5	Control	0.9	4	0.2								Sole	1
P5	Control	1.4	5	0.2								Sole	2
P5	Control	2.8	10	0.2								Sole	2
P5	Control	1	8	0.2								Sole	2
P5	Control	2.4	15	0.2								Sole	2
P5	Control	3.7	20	0.2								Sole	2
P5	Block	3	25	0.2								Sole	2
P5	Block	2.5	25	0.2								Sole	2
P5	Block	2.8	25	0.2								Sole	2
P5	Block	1.7	30	0.2								Sole	2
P5	Block	5	25	1								Sole	2
P5	Block	2.8	25	0.2								Sole	2
P6	Recovery	2.3	25	0.2	83	21.22						Sole	4
P6	Recovery	2.6	25	0.2	83	30.58						Sole	4
P6	Recovery	3.3	28	0.2	85	34.64						Sole	4
P6	Control	0.5	25	0.2	85	70.03						Sole	4
P6	Control	1.9	22	0.2	85	77.57						Sole	2
P6	Control	2.7	25	0.2	85	81.34						Sole	4
P6	Control	2.7	25	0.2	85	88.55						Sole	2
P6	Control	1.4	28	0.2	85	150.49						Sole	4
P6	Recovery	1.6	25	0.2	90	43.96						Sole	4
P6	Recovery	3.9	30	0.2	95	46.08						Sole	4
P6	Control	1.2	2.5	0.2								Sole	1
P6	Control	0.7	3	0.2								Sole	1
P6	Control	1.4	4	0.2								Sole	1
P6	Control	1.4	5	0.2								Sole	1
P6	Control	2	6	0.2								Sole	1
P6	Control	2.7	7	0.2								Sole	1
P6	Control	2.8	8	0.2								Sole	1
P6	Control	3.4	9	0.2								Sole	1
P6	Control	3.6	10	0.2								Sole	1
P6	Control	3.6	12	0.2								Sole	1
P6	Control	3.1	15	0.2								Sole	1
P6	Control	3.9	18	0.2								Sole	1
P6	Control	4	20	0.2								Sole	1
P6	Control	3.8	24	0.2								Sole	1
P6	Control	3.2	30	0.2								Sole	1
P6	Control	0.9	10	0.2								Sole	2
P6	Control	1.7	15	0.2								Sole	2
P6	Control	1.8	18	0.2								Sole	2
P6	Control	2.1	22	0.2								Sole	2
P6	Control	1.9	23	0.2								Sole	2
P6	Control	2.6	25	0.2								Sole	2
P6	Control	2	28	0.2								Sole	2
P6	Control	2.6	23	0.2								Sole	2
P6	Control	2.6	30	0.2								Sole	2
P6	Control	2.5	25	0.2								Sole	2
P6	Control	0.4	5	0.2								Dorsal	3
P6	Control	0.8	10	0.2								Dorsal	3
P6	Control	0.9	15	0.2								Dorsal	3
P6	Control	1.4	30	0.2								Dorsal	3
P6	Control	1.4	40	0.2								Dorsal	3
P6	Control	1.8	50	0.2								Dorsal	3
P6	Control	0.5	8	0.2								Sole	4
P6	Control	1.1	15	0.2								Sole	4
P6	Control	1.8	23	0.2								Sole	4
P6	Control	1.9	17	0.2								Sole	4
P6	Control	2.8	25	0.2								Sole	4
P6	Control	1.1	12	0.2								Sole	4
P6	Control	0.5	4	0.2								Sole	4
P6	Control	1.7	25	0.2								Sole	4
P6	Control	2.6	30	0.2								Sole	4
P6	Control	2.1	25	0.2								Sole	4
P6	Control	0.7	25	0.2								Sole	4
P6	Block	0.7	25	0.2								Sole	4
P6	Block	0.7	25	0.2								Sole	4
P6	Block	0.8	25	0.2								Sole	4
P6	Block	0.5	25	0.2								Sole	4
P6	Block	0.6	25	0.2								Sole	4
P6	Block	0.9	25	1								Sole	4
P6	Block	0.5	25	0.2								Sole	4
P6	Block	0.8	35	0.2								Sole	4
P6	Block	0.8	45	0.2								Sole	4
P6	Block	0.6	25	0.2								Sole	4
P6	Recovery	0.9	25	0.2								Sole	4
P6	Recovery	2	25	0.2								Sole	4
P6	Recovery	2.8	25	0.2								Sole	4
P6	Recovery	3	25	0.2								Sole	4
P6	Recovery	3.4	25	0.2								Sole	4
P6	Recovery	2.7	30	0.2								Sole	4
P6	Recovery	3.4	25	0.2								Sole	4
P6	Recovery	2.3	25	0.2								Sole	4
P6	Recovery	2.4	25	0.2								Sole	4
P6	Recovery	2.3	25	0.2								Sole	4
P6	Recovery	2.6	30	0.2								Sole	4
P7	Control	5.3	20	0.2	83	35.57						Sole	2
P7	Control	5	18	0.2	85	37.36						Sole	1
P7	Control	5.7	20	0.2	85	38.87						Sole	2
P7	Control	5	20	0.2	88	28.41						Sole	2
P7	Recovery	4	20	0.2	90	17.05						Sole	2
P7	Recovery	4.9	20	0.2	90	49.68						Sole	2
P7	Block	6	20	0.2	90	49.92						Sole	2
P7	Control	5.7	25	0.2	95	37.98						Sole	1
P7	Control	5.1	20	0.2	98	44.81						Sole	2
P7	Recovery	5.4	20	0.2	98	223.86						Sole	2
P7	Control	0.7	0.8	0.2								Sole	1
P7	Control	2.6	1.5	0.2								Sole	1
P7	Control	2.6	2	0.2								Sole	1
P7	Control	2.8	4	0.2								Sole	1
P7	Control	3.5	5	0.2								Sole	1
P7	Control	1.2	3	0.2								Sole	1
P7	Control	3.4	6	0.2								Sole	1
P7	Control	3	5.5	0.2								Sole	1
P7	Control	3.1	6	0.2								Sole	1
P7	Control	3.8	7.5	0.2								Sole	1
P7	Control	3.2	6.5	0.2								Sole	1
P7	Control	1.8	4	0.2								Sole	1
P7	Control	3.5	10	0.2								Sole	1
P7	Control	3.6	12	0.2								Sole	1
P7	Control	4.4	15	0.2								Sole	1
P7	Control	4.3	13	0.2								Sole	1
P7	Control	4.8	18	0.2								Sole	1
P7	Control	5	19	0.2								Sole	1
P7	Control	4.6	18	0.2								Sole	1
P7	Control	5.1	20	0.2								Sole	1
P7	Control	5.4	22	0.2								Sole	1
P7	Control	5.3	18	0.2								Sole	1
P7	Control	4.2	26	0.2								Sole	1
P7	Control	5.4	30	0.2								Sole	1
P7	Control	1.9	5	0.2								Sole	2
P7	Control	3.3	10	0.2								Sole	2
P7	Control	4.1	15	0.2								Sole	2
P7	Control	5.5	20	0.2								Sole	2
P7	Block	4.3	20	0.2								Sole	2
P7	Block	5.5	20	0.2								Sole	2
P7	Block	5.4	20	0.2								Sole	2
P7	Block	0	0.8	0.2								Sole	2
P7	Block	0	0.8	0.2								Sole	2
P7	Block	1.7	0.8	1								Sole	2
P7	Block	6.2	20	1								Sole	2
P7	Block	4.9	20	0.2								Sole	2
P7	Block	5.2	20	0.2								Sole	2
P7	Recovery	4.6	20	0.2								Sole	2
P7	Recovery	3.2	10	0.2								Sole	2
P7	Recovery	4.4	20	0.2								Sole	2
P7	Recovery	4.2	20	0.2								Sole	2
P7	Recovery	4.3	15	0.2								Sole	2
P7	Recovery	4.6	20	0.2								Sole	2
P7	Recovery	5.2	20	0.2								Sole	2
P7	Recovery	0	0.8	0.2								Sole	2
P7	Recovery	0	0.5	0.2								Sole	2
P7	Recovery	4	20	0.2								Sole	2
P7	Recovery	5	20	0.2								Sole	2
P8	Control	6.2	15	0.2	88	47.17						Sole	1
P8	Recovery	2.7	15	0.2	93	111.15						Sole	1
P8	Control	1.5	1	0.2								Sole	1
P8	Control	0.8	2	0.2								Sole	1
P8	Control	2	3	0.2								Sole	1
P8	Control	2.1	5	0.2								Sole	1
P8	Control	3.1	7	0.2								Sole	1
P8	Control	4.3	10	0.2								Sole	1
P8	Control	5.3	12	0.2								Sole	1
P8	Control	7.1	15	0.2								Sole	1
P8	Control	7.6	17	0.2								Sole	1
P8	Control	6.1	15	0.2								Sole	1
P8	Control	6	15	0.2								Sole	1
P8	Block	0	1.5	0.2								Sole	1
P8	Block	0	15	0.2								Sole	1
P8	Block	0	15	0.2								Sole	1
P8	Block	0	15	0.2								Sole	1
P8	Block	0	3	0.2								Sole	1
P8	Recovery	1.8	15	0.2								Sole	1
P8	Recovery	3.7	15	0.2								Sole	1
P8	Recovery	0.9	1.5	0.2								Sole	1
P8	Recovery	4.3	15	0.2								Sole	1
P8	Recovery	1.3	5	0.2								Sole	1
P8	Recovery	1.1	15	0.2								Sole	1
P9	Recovery	0.9	8	0.2	73	40.09						Sole	1
P9	Recovery	1.3	10	0.2	73	62.73						Sole	1
P9	Control	0.4	8	0.2	75	78.05						Sole	1
P9	Control	0.3	8	0.2	78	70.59						Sole	1
P9	Control	0.4	9	0.2	80	35.7						Sole	1
P9	Recovery	0.8	8	0.2	80	37.74						Sole	1
P9	Control	0.5	15	0.2	80	58.4						Sole	1
P9	Control	0.3	8	0.2	83	71.38						Sole	1
P9	Recovery	0.8	8	0.2	93	39.04						Sole	1
P9	Control	0.1	2	0.2								Sole	1
P9	Control	0.1	4	0.2								Sole	1
P9	Control	0.3	5	0.2								Sole	1
P9	Control	0.3	6	0.2								Sole	1
P9	Control	0.4	9	0.2								Sole	1
P9	Control	0.7	12	0.2								Sole	1
P9	Control	0.1	7	0.2								Sole	1
P9	Control	0.1	5	0.2								Sole	1
P9	Block	0	2	0.2								Sole	1
P9	Block	0	2	0.2								Sole	1
P9	Block	0	8	0.2								Sole	1
P9	Block	0	8	0.2								Sole	1
P9	Block	0	8	0.2								Sole	1
P9	Block	0	16	0.2								Sole	1
P9	Block	0	16	0.2								Sole	1
P9	Block	0	4	0.2								Sole	1
P9	Block	0	8	1								Sole	1
P9	Recovery	0.6	2	0.2								Sole	1
P9	Recovery	0.8	4	0.2								Sole	1

## Sheet: Thermal
Thermal_ID	Person	State	Thermal	Temperature_C	Temperature_Delta
1	P1	Control	Cold	26.7
2	P1	Control	Cold	29.1
3	P1	Control	Cold	28.7
4	P1	Control	Cold	28
5	P1	Control	Warm	36.2
6	P1	Control	Warm	36.9
7	P1	Control	Warm	36.3
8	P1	Control	Warm	38.2
9	P1	Block	Cold	18
10	P1	Block	Cold	18.2
11	P1	Block	Cold	17.8
12	P1	Block	Cold	18.9
13	P1	Block	Warm	43.8
14	P1	Block	Warm	47.8
15	P1	Block	Warm	43.7
16	P1	Block	Warm	40.7
17	P1	Recovery	Cold	23.9
18	P1	Recovery	Cold	24.9
19	P1	Recovery	Cold	25.6
20	P1	Recovery	Cold	26.5
21	P1	Recovery	Warm	39.9
22	P1	Recovery	Warm	40.7
23	P1	Recovery	Warm	43.3
24	P1	Recovery	Warm	43.6
25	P2	Control	Cold	26.6
26	P2	Control	Cold	27.2
27	P2	Control	Cold	26.6
28	P2	Control	Cold	27
29	P2	Control	Warm	36.6
30	P2	Control	Warm	36.5
31	P2	Control	Warm	37.2
32	P2	Control	Warm	35.2
33	P2	Block	Cold	0
34	P2	Block	Cold	0
35	P2	Block	Cold	0
36	P2	Block	Cold	0
37	P2	Block	Warm	47.4
38	P2	Block	Warm	33.3
39	P2	Block	Warm	46.3
40	P2	Block	Warm	50
41	P2	Recovery	Cold	27.6
42	P2	Recovery	Cold	27.1
43	P2	Recovery	Cold	27.3
44	P2	Recovery	Cold	27.1
45	P2	Recovery	Warm	39.6
46	P2	Recovery	Warm	39.3
47	P2	Recovery	Warm	40.8
48	P2	Recovery	Warm	42.1
49	P10	Control	Cold	27.8	-4.2
50	P10	Control	Cold	28.9	-3.1
51	P10	Control	Cold	29.2	-2.8
52	P10	Control	Cold	29.8	-2.2
53	P10	Control	Warm	35.5	3.5
54	P10	Control	Warm	35.7	3.7
55	P10	Control	Warm	35.1	3.1
56	P10	Control	Warm	34.6	2.6
57	P10	Block	Cold	19.1	-12.9
58	P10	Block	Cold	19.4	-12.6
59	P10	Block	Cold	20.6	-11.4
60	P10	Block	Cold	20.6	-11.4
61	P10	Block	Warm	36.2	4.2
62	P10	Block	Warm	35.8	3.8
63	P10	Block	Warm	26.3	-5.7
64	P10	Block	Warm	37.5	5.5
65	P10	Recovery	Cold	25.9	-6.1
66	P10	Recovery	Cold	27.3	-4.7
67	P10	Recovery	Cold	27.1	-4.9
68	P10	Recovery	Cold	28.2	-3.8
69	P10	Recovery	Warm	34.6	2.6
70	P10	Recovery	Warm	34.5	2.5
71	P10	Recovery	Warm	36.7	4.7
72	P10	Recovery	Warm	37.6	5.6
73	P11	Control	Cold	30	-2
74	P11	Control	Cold	28.3	-3.7
75	P11	Control	Cold	28.2	-3.8
76	P11	Control	Cold	30.9	-1.1
77	P11	Control	Warm	37.4	5.4
78	P11	Control	Warm	34.9	2.9
79	P11	Control	Warm	35.6	3.6
80	P11	Control	Warm	35.8	3.8
81	P11	Block	Cold	17.4	-14.6
82	P11	Block	Cold	22.8	-9.2
83	P11	Block	Cold	30.1	-1.9
84	P11	Block	Cold	29.9	-2.1
85	P11	Block	Warm	37.7	5.7
86	P11	Block	Warm	32.4	0.4
87	P11	Block	Warm	34.2	2.2
88	P11	Block	Warm	33.6	1.6
89	P11	Recovery	Cold	29.3	-2.7
90	P11	Recovery	Cold	28.3	-3.7
91	P11	Recovery	Cold	28.8	-3.2
92	P11	Recovery	Cold	28.9	-3.1
93	P11	Recovery	Warm	35.4	3.4
94	P11	Recovery	Warm	34.7	2.7
95	P11	Recovery	Warm	36.3	4.3
96	P11	Recovery	Warm	36.4	4.4
97	P12	Control	Cold	28.6	-3.4
98	P12	Control	Cold	28.9	-3.1
99	P12	Control	Cold	29.9	-2.1
100	P12	Control	Cold	29.6	-2.4
101	P12	Control	Warm	34.7	2.7
102	P12	Control	Warm	35	3
103	P12	Control	Warm	36	4
104	P12	Control	Warm	35.3	3.3
105	P12	Block	Cold	21.2	-10.8
106	P12	Block	Cold	21.4	-10.6
107	P12	Block	Cold	18	-14
108	P12	Block	Cold	19.8	-12.2
109	P12	Block	Warm	37.4	5.4
110	P12	Block	Warm	37	5
111	P12	Block	Warm	36.7	4.7
112	P12	Block	Warm	37.1	5.1
113	P12	Recovery	Cold	29.8	-2.2
114	P12	Recovery	Cold	29.8	-2.2
115	P12	Recovery	Cold	27.7	-4.3
116	P12	Recovery	Cold	28.9	-3.1
117	P12	Recovery	Warm	38.1	6.1
118	P12	Recovery	Warm	37.4	5.4
119	P12	Recovery	Warm	39.5	7.5
120	P12	Recovery	Warm	39.1	7.1
121	P13	Control	Cold	27.8	-4.2
122	P13	Control	Cold	28.7	-3.3
123	P13	Control	Cold	29.2	-2.8
124	P13	Control	Cold	29.5	-2.5
125	P13	Control	Warm	34.7	2.7
126	P13	Control	Warm	36.3	4.3
127	P13	Control	Warm	35.7	3.7
128	P13	Control	Warm	36	4
129	P13	Block	Cold	21.7	-10.3
130	P13	Block	Cold	21.6	-10.4
131	P13	Block	Cold	21.9	-10.1
132	P13	Block	Cold	22	-10
133	P13	Block	Warm	37.4	5.4
134	P13	Block	Warm	37.3	5.3
135	P13	Block	Warm	36	4
136	P13	Block	Warm	35	3
137	P13	Recovery	Cold	29.7	-2.3
138	P13	Recovery	Cold	29.5	-2.5
139	P13	Recovery	Cold	29.5	-2.5
140	P13	Recovery	Cold	29.6	-2.4
141	P13	Recovery	Warm	36.7	4.7
142	P13	Recovery	Warm	36.9	4.9
143	P13	Recovery	Warm	38.7	6.7
144	P13	Recovery	Warm	38.6	6.6
145	P14	Control	Cold	28.7	-3.3
146	P14	Control	Cold	29	-3
147	P14	Control	Cold	28.6	-3.4
148	P14	Control	Warm	40.9	8.9
149	P14	Control	Warm	42.6	10.6
150	P14	Control	Warm	48.1	16.1
151	P14	Block	Cold	23.3	-8.7
152	P14	Block	Cold	21.6	-10.4
153	P14	Block	Cold	22.7	-9.3
154	P14	Block	Warm	41.7	9.7
155	P14	Block	Warm	42.9	10.9
156	P14	Block	Warm	42.3	10.3
157	P14	Recovery	Cold	29.3	-2.7
158	P14	Recovery	Cold	29.2	-2.8
159	P14	Recovery	Cold	29.7	-2.3
160	P14	Recovery	Warm	41.7	9.7
161	P14	Recovery	Warm	43.8	11.8
162	P14	Recovery	Warm	38.1	6.1
163	P15	Control	Cold	30.9	-1.1
164	P15	Control	Cold	30.5	-1.5
165	P15	Control	Cold	31.6	-0.4
166	P15	Control	Cold	30.8	-1.2
167	P15	Control	Warm	33.9	1.9
168	P15	Control	Warm	34.2	2.2
169	P8	Control	Cold	28.9
170	P8	Control	Cold	28.4
171	P8	Control	Cold	29
172	P8	Control	Cold	29.1
173	P8	Control	Warm	35.7
174	P8	Control	Warm	36.9
175	P8	Control	Warm	37.6
176	P8	Control	Warm	37.4
177	P8	Block	Cold	24.1
178	P8	Block	Cold	21.7
179	P8	Block	Cold	27.5
180	P8	Block	Cold	19.5
181	P8	Block	Warm	37.8
182	P8	Block	Warm	36.7
183	P8	Block	Warm	36.9
184	P8	Block	Warm	36.8
185	P8	Recovery	Cold	27.1
186	P8	Recovery	Cold	27.6
187	P8	Recovery	Cold	28.1
188	P8	Recovery	Cold	28.2
189	P8	Recovery	Warm	34.9
190	P8	Recovery	Warm	36.7
191	P8	Recovery	Warm	37
192	P8	Recovery	Warm	37.5
193	P15	Control	Warm	34.7	2.7
194	P15	Control	Warm	34.9	2.9
195	P15	Block	Cold	22.1	-9.9
196	P15	Block	Cold	22.2	-9.8
197	P15	Block	Cold	22.3	-9.7
198	P15	Block	Cold	20.9	-11.1
199	P15	Block	Warm	41.4	9.4
200	P15	Block	Warm	39.1	7.1
201	P15	Block	Warm	38.2	6.2
202	P15	Block	Warm	35.8	3.8
203	P15	Recovery	Cold	29	-3
204	P15	Recovery	Cold	29.2	-2.8
205	P15	Recovery	Cold	29.4	-2.6
206	P15	Recovery	Cold	29.6	-2.4
207	P15	Recovery	Warm	36.7	4.7
208	P15	Recovery	Warm	37.2	5.2
209	P15	Recovery	Warm	39.1	7.1
210	P15	Recovery	Warm	40.7	8.7
211	P16	Control	Cold	30.4
212	P16	Control	Cold	30.6
213	P16	Control	Cold	30.5
214	P16	Control	Cold	30.3
215	P16	Control	Warm	37.1
216	P16	Control	Warm	38.2
217	P16	Control	Warm	39.5
218	P16	Control	Warm	39
219	P16	Block	Cold	22.6
220	P16	Block	Cold	22.8
221	P16	Block	Cold	21.9
222	P16	Block	Cold	22.6
223	P16	Block	Warm	37.1
224	P16	Block	Warm	39.9
225	P16	Block	Warm	41.4
226	P16	Block	Warm	40.4
227	P16	Recovery	Cold	29
228	P16	Recovery	Cold	29.2
229	P16	Recovery	Cold	29.9
230	P16	Recovery	Cold	29.7
231	P16	Recovery	Warm	37.9
232	P16	Recovery	Warm	38.2
233	P16	Recovery	Warm	39.9
234	P16	Recovery	Warm	40.3
235	P17	Control	Cold	24.3	-7.7
236	P17	Control	Cold	26	-6
237	P17	Control	Cold	25.9	-6.1
238	P17	Control	Warm	38.4	6.4
239	P17	Control	Warm	37.1	5.1
240	P17	Control	Warm	37.8	5.8
241	P17	Block	Cold	19.7	-12.3
242	P17	Block	Cold	20.4	-11.6
243	P17	Block	Cold	20.1	-11.9
244	P17	Block	Warm	36.5	4.5
245	P17	Block	Warm	37.4	5.4
246	P17	Block	Warm	35	3
247	P17	Recovery	Cold	21.3	-10.7
248	P17	Recovery	Cold	22.8	-9.2
249	P17	Recovery	Cold	22.2	-9.8
250	P17	Recovery	Warm	40.8	8.8
251	P17	Recovery	Warm	43.2	11.2
252	P17	Recovery	Warm	42.6	10.6
253	P18	Control	Cold	30.1
254	P18	Control	Cold	25.1
255	P18	Control	Cold	26.6
256	P18	Control	Cold	29.6
257	P18	Control	Warm	34.6
258	P18	Control	Warm	35.2
259	P18	Control	Warm	34.9
260	P18	Control	Warm	35.7
261	P18	Block	Cold	24.2
262	P18	Block	Cold	22.2
263	P18	Block	Cold	21.6
264	P18	Block	Cold	21
265	P18	Block	Warm	37.1
266	P18	Block	Warm	36.2
267	P18	Block	Warm	36.2
268	P18	Block	Warm	36.4
269	P18	Recovery	Cold	26.5
270	P18	Recovery	Cold	26.7
271	P18	Recovery	Cold	27.2
272	P18	Recovery	Cold	28
273	P18	Recovery	Warm	36.2
274	P18	Recovery	Warm	36.1
275	P18	Recovery	Warm	36.5
276	P18	Recovery	Warm	37.3
277	P19	Control	Cold	25.8	-6.2
278	P19	Control	Cold	24.6	-7.4
279	P19	Control	Cold	26.5	-5.5
280	P19	Control	Warm	36.9	4.9
281	P19	Control	Warm	34	2
282	P19	Control	Warm	35.1	3.1
283	P19	Block	Cold	20.8	-11.2
284	P19	Block	Cold	20.2	-11.8
285	P19	Block	Cold	21.4	-10.6
286	P19	Block	Warm	36.3	4.3
287	P19	Block	Warm	40.4	8.4
288	P19	Block	Warm	41.5	9.5
289	P19	Recovery	Cold	21.6	-10.4
290	P19	Recovery	Cold	26.5	-5.5
291	P19	Recovery	Cold	26.3	-5.7
292	P19	Recovery	Warm	40.7	8.7
293	P19	Recovery	Warm	40.2	8.2
294	P19	Recovery	Warm	44.2	12.2
295	P20	Control	Cold	28.8	-3.2
296	P20	Control	Cold	29.5	-2.5
297	P20	Control	Cold	29.4	-2.6
298	P20	Control	Cold	29.8	-2.2
299	P20	Control	Warm	34.9	2.9
300	P20	Control	Warm	35.9	3.9
301	P20	Control	Warm	36.4	4.4
302	P20	Control	Warm	36.5	4.5
303	P20	Block	Cold	28.5	-3.5
304	P20	Block	Cold	25.3	-6.7
305	P20	Block	Cold	24.4	-7.6
306	P20	Block	Cold	25.8	-6.2
307	P20	Block	Warm	33.8	1.8
308	P20	Block	Warm	36	4
309	P20	Block	Warm	37.2	5.2
310	P20	Block	Warm	36.6	4.6
311	P20	Recovery	Cold	29	-3
312	P20	Recovery	Cold	28.8	-3.2
313	P20	Recovery	Cold	29.9	-2.1
314	P20	Recovery	Cold	29.7	-2.3
315	P20	Recovery	Warm	36.7	4.7
316	P20	Recovery	Warm	37.4	5.4
317	P20	Recovery	Warm	38.2	6.2
318	P20	Recovery	Warm	39.6	7.6
319	P21	Control	Cold	27.9	-4.1
320	P21	Control	Cold	27.3	-4.7
321	P21	Control	Cold	28	-4
322	P21	Control	Warm	35.8	3.8
323	P21	Control	Warm	35.8	3.8
324	P21	Control	Warm	35.2	3.2
325	P21	Block	Cold	26	-6
326	P21	Block	Cold	26.7	-5.3
327	P21	Block	Cold	25.5	-6.5
328	P21	Block	Warm	36.8	4.8
329	P21	Block	Warm	34.8	2.8
330	P21	Block	Warm	35.2	3.2
331	P21	Recovery	Cold	27	-5
332	P21	Recovery	Cold	27.8	-4.2
333	P21	Recovery	Cold	28.3	-3.7
334	P21	Recovery	Warm	36.1	4.1
335	P21	Recovery	Warm	35.3	3.3
336	P21	Recovery	Warm	35.6	3.6
337	P22	Control	Cold	29.3	-2.7
338	P22	Control	Cold	30.5	-1.5
339	P22	Control	Cold	30.5	-1.5
340	P22	Control	Cold	30.9	-1.1
341	P22	Control	Warm	37.7	5.7
342	P22	Control	Warm	34.2	2.2
343	P22	Control	Warm	35.2	3.2
344	P22	Control	Warm	33.5	1.5
345	P22	Block	Cold	25	-7
346	P22	Block	Cold	25.7	-6.3
347	P22	Block	Cold	25.8	-6.2
348	P22	Block	Cold	26.2	-5.8
349	P22	Block	Warm	36.5	4.5
350	P22	Block	Warm	37.2	5.2
351	P22	Block	Warm	36.5	4.5
352	P22	Block	Warm	34.9	2.9
353	P22	Recovery	Cold	28.3	-3.7
354	P22	Recovery	Cold	28.8	-3.2
355	P22	Recovery	Cold	28.8	-3.2
356	P22	Recovery	Cold	29.1	-2.9
357	P22	Recovery	Warm	36.5	4.5
358	P22	Recovery	Warm	35.6	3.6
359	P22	Recovery	Warm	33.7	1.7
360	P22	Recovery	Warm	33.8	1.8
361	P23	Control	Cold	28.3	-3.7
362	P23	Control	Cold	27.3	-4.7
363	P23	Control	Cold	28.7	-3.3
364	P23	Control	Warm	35.1	3.1
365	P23	Control	Warm	36.5	4.5
366	P23	Control	Warm	38.5	6.5
367	P23	Block	Cold	21.9	-10.1
368	P23	Block	Cold	23.5	-8.5
369	P23	Block	Cold	23.9	-8.1
370	P23	Block	Warm	37.8	5.8
371	P23	Block	Warm	41.6	9.6
372	P23	Block	Warm	39.1	7.1
373	P23	Recovery	Cold	28.5	-3.5
374	P23	Recovery	Cold	29	-3
375	P23	Recovery	Cold	29	-3
376	P23	Recovery	Warm	38.7	6.7
377	P23	Recovery	Warm	38.6	6.6
378	P23	Recovery	Warm	39.7	7.7
379	P24	Control	Cold	29
380	P24	Control	Cold	29.2
381	P24	Control	Cold	30.1
382	P24	Control	Cold	30.1
383	P24	Control	Warm	34.1
384	P24	Control	Warm	34.6
385	P24	Control	Warm	35.1
386	P24	Control	Warm	35.3
387	P24	Block	Cold	24.4
388	P24	Block	Cold	24.8
389	P24	Block	Cold	25.2
390	P24	Block	Cold	25
391	P24	Block	Warm	35.5
392	P24	Block	Warm	35.4
393	P24	Block	Warm	36.4
394	P24	Block	Warm	36.3
395	P24	Recovery	Cold	28
396	P24	Recovery	Cold	28.5
397	P24	Recovery	Cold	29
398	P24	Recovery	Cold	29.2
399	P24	Recovery	Warm	34.9
400	P24	Recovery	Warm	35.2
401	P24	Recovery	Warm	35.8
402	P24	Recovery	Warm	35.8
403	P25	Control	Cold	24.9	-7.1
404	P25	Control	Cold	26.6	-5.4
405	P25	Control	Cold	27.2	-4.8
406	P25	Control	Warm	39.2	7.2
407	P25	Control	Warm	42.3	10.3
408	P25	Control	Warm	44.1	12.1
409	P25	Block	Cold	19.9	-12.1
410	P25	Block	Cold	20.5	-11.5
411	P25	Block	Cold	20.9	-11.1
412	P25	Block	Warm	40.3	8.3
413	P25	Block	Warm	44.8	12.8
414	P25	Block	Warm	42.7	10.7
415	P25	Recovery	Cold	25.2	-6.8
416	P25	Recovery	Cold	25.1	-6.9
417	P25	Recovery	Cold	25.9	-6.1
418	P25	Recovery	Warm	38.8	6.8
419	P25	Recovery	Warm	43.3	11.3
420	P25	Recovery	Warm	46.6	14.6
421	P26	Control	Cold	26.1	-5.9
422	P26	Control	Cold	27.1	-4.9
423	P26	Control	Cold	28	-4
424	P26	Control	Warm	34.8	2.8
425	P26	Control	Warm	36.7	4.7
426	P26	Control	Warm	36	4
427	P26	Block	Cold	20.3	-11.7
428	P26	Block	Cold	22	-10
429	P26	Block	Cold	21.4	-10.6
430	P26	Block	Warm	37.9	5.9
431	P26	Block	Warm	38.3	6.3
432	P26	Block	Warm	37.7	5.7
433	P26	Recovery	Cold	30.3	-1.7
434	P26	Recovery	Cold	29.3	-2.7
435	P26	Recovery	Cold	29.8	-2.2
436	P26	Recovery	Warm	35	3
437	P26	Recovery	Warm	36.8	4.8
438	P26	Recovery	Warm	34.2	2.2
439	P27	Control	Cold	29.4	-2.6
440	P27	Control	Cold	29.1	-2.9
441	P27	Control	Cold	29.2	-2.8
442	P27	Control	Warm	36.8	4.8
443	P27	Control	Warm	38.6	6.6
444	P27	Control	Warm	36	4
445	P27	Block	Cold	19.8	-12.2
446	P27	Block	Cold	21.6	-10.4
447	P27	Block	Cold	17.2	-14.8
448	P27	Block	Warm	35.5	3.5
449	P27	Block	Warm	35.1	3.1
450	P27	Block	Warm	40	8
451	P27	Recovery	Cold	27.3	-4.7
452	P27	Recovery	Cold	27.1	-4.9
453	P27	Recovery	Cold	26.6	-5.4
454	P27	Recovery	Warm	38.8	6.8
455	P27	Recovery	Warm	40.1	8.1
456	P27	Recovery	Warm	42.8	10.8
457	P29	Control	Cold	26.7	-5.3
458	P29	Control	Cold	27.2	-4.8
459	P29	Control	Cold	28.4	-3.6
460	P29	Control	Cold	28.6	-3.4
461	P29	Control	Warm	39.1	7.1
462	P29	Control	Warm	39.4	7.4
463	P29	Control	Warm	38.9	6.9
464	P29	Control	Warm	39.4	7.4
465	P29	Block	Cold	20.3	-11.7
466	P29	Block	Cold	24.1	-7.9
467	P29	Block	Cold	19.9	-12.1
468	P29	Block	Warm	37.4	5.4
469	P29	Block	Warm	37.6	5.6
470	P29	Block	Warm	39.1	7.1
471	P29	Recovery	Cold	23.7	-8.3
472	P29	Recovery	Cold	25.3	-6.7
473	P29	Recovery	Cold	25.9	-6.1
474	P29	Recovery	Cold	26.5	-5.5
475	P29	Recovery	Warm	41.2	9.2
476	P29	Recovery	Warm	41.1	9.1
477	P29	Recovery	Warm	43	11
478	P29	Recovery	Warm	44.7	12.7
479	P3	Control	Cold	25.8	-6.2
480	P3	Control	Cold	27.2	-4.8
481	P3	Control	Cold	27.7	-4.3
482	P3	Control	Cold	28.1	-3.9
483	P3	Control	Warm	34.4	2.4
484	P3	Control	Warm	35	3
485	P3	Control	Warm	35.4	3.4
486	P3	Control	Warm	35.6	3.6
487	P3	Block	Cold	24.5	-7.5
488	P3	Block	Cold	20.7	-11.3
489	P3	Block	Cold	20.4	-11.6
490	P3	Block	Cold	17.5	-14.5
491	P3	Block	Warm	37.1	5.1
492	P3	Block	Warm	36.6	4.6
493	P3	Block	Warm	39.4	7.4
494	P3	Block	Warm	39.8	7.8
495	P3	Recovery	Cold	27.2	-4.8
496	P3	Recovery	Cold	27.8	-4.2
497	P3	Recovery	Cold	28.8	-3.2
498	P3	Recovery	Cold	29.1	-2.9
499	P3	Recovery	Warm	35	3
500	P3	Recovery	Warm	34.7	2.7
501	P3	Recovery	Warm	34.6	2.6
502	P3	Recovery	Warm	35.8	3.8
503	P30	Control	Cold	29.3
504	P30	Control	Cold	29.6
505	P30	Control	Cold	29.7
506	P30	Control	Cold	30.4
507	P30	Control	Warm	35.1
508	P30	Control	Warm	36.7
509	P30	Control	Warm	36.8
510	P30	Control	Warm	38
511	P30	Block	Cold	22.3
512	P30	Block	Cold	24
513	P30	Block	Cold	21.6
514	P30	Block	Warm	39.2
515	P30	Block	Warm	38.5
516	P30	Block	Warm	39.2
517	P30	Recovery	Cold	27.4
518	P30	Recovery	Cold	27.8
519	P30	Recovery	Cold	28.1
520	P30	Recovery	Warm	38.6
521	P30	Recovery	Warm	38.7
522	P30	Recovery	Warm	38.6
523	P31	Control	Cold	27.9	-4.1
524	P31	Control	Cold	28.4	-3.6
525	P31	Control	Cold	28.8	-3.2
526	P31	Control	Cold	28.9	-3.1
527	P31	Control	Warm	38.4	6.4
528	P31	Control	Warm	40.6	8.6
529	P31	Control	Warm	40	8
530	P31	Control	Warm	40.2	8.2
531	P31	Block	Cold	20.9	-11.1
532	P31	Block	Cold	20.6	-11.4
533	P31	Block	Cold	21.5	-10.5
534	P31	Block	Warm	38.9	6.9
535	P31	Block	Warm	39.4	7.4
536	P31	Block	Warm	40.3	8.3
537	P31	Recovery	Cold	26.4	-5.6
538	P31	Recovery	Cold	27.3	-4.7
539	P31	Recovery	Cold	27.5	-4.5
540	P31	Recovery	Warm	39.7	7.7
541	P31	Recovery	Warm	39.6	7.6
542	P31	Recovery	Warm	40.1	8.1
543	P32	Control	Cold	25.4	-6.6
544	P32	Control	Cold	26.3	-5.7
545	P32	Control	Cold	26.2	-5.8
546	P32	Control	Warm	35.5	3.5
547	P32	Control	Warm	36.2	4.2
548	P32	Control	Warm	34.8	2.8
549	P32	Block	Cold	16.3	-15.7
550	P32	Block	Cold	16.9	-15.1
551	P32	Block	Cold	17.4	-14.6
552	P32	Block	Warm	36.8	4.8
553	P32	Block	Warm	36.9	4.9
554	P32	Block	Warm	37	5
555	P32	Recovery	Cold	21.8	-10.2
556	P32	Recovery	Cold	22.5	-9.5
557	P32	Recovery	Cold	23.5	-8.5
558	P32	Recovery	Warm	35.3	3.3
559	P32	Recovery	Warm	35.6	3.6
560	P32	Recovery	Warm	36.1	4.1
561	P33	Control	Cold	28.5	-3.5
562	P33	Control	Cold	28.8	-3.2
563	P33	Control	Cold	28.3	-3.7
564	P33	Control	Cold	29.4	-2.6
565	P33	Control	Warm	35.3	3.3
566	P33	Control	Warm	34.1	2.1
567	P33	Control	Warm	35.1	3.1
568	P33	Control	Warm	34.8	2.8
569	P33	Block	Cold	26.6	-5.4
570	P33	Block	Cold	27.9	-4.1
571	P33	Block	Cold	28.3	-3.7
572	P33	Block	Cold	28.3	-3.7
573	P33	Block	Warm	34.8	2.8
574	P33	Block	Warm	34.4	2.4
575	P33	Block	Warm	33.6	1.6
576	P33	Block	Warm	34.5	2.5
577	P33	Recovery	Cold	28.9	-3.1
578	P33	Recovery	Cold	27.3	-4.7
579	P33	Recovery	Cold	29.8	-2.2
580	P33	Recovery	Cold	26.8	-5.2
581	P33	Recovery	Warm	35	3
582	P33	Recovery	Warm	35	3
583	P33	Recovery	Warm	35.1	3.1
584	P33	Recovery	Warm	35.1	3.1
585	P34	Control	Cold	30.1	-1.9
586	P34	Control	Cold	28.1	-3.9
587	P34	Control	Cold	29.3	-2.7
588	P34	Control	Cold	29	-3
589	P34	Control	Warm	39.7	7.7
590	P34	Control	Warm	38	6
591	P34	Control	Warm	37.7	5.7
592	P34	Control	Warm	39.4	7.4
593	P34	Block	Cold	24.1	-7.9
594	P34	Block	Cold	29.6	-2.4
595	P34	Block	Cold	26.8	-5.2
596	P34	Block	Cold	26	-6
597	P34	Block	Warm	37.2	5.2
598	P34	Block	Warm	34.1	2.1
599	P34	Block	Warm	36.3	4.3
600	P34	Block	Warm	40	8
601	P28	Control	Cold	25.7
602	P28	Control	Cold	26.1
603	P28	Control	Cold	26.6
604	P28	Control	Cold	27
605	P28	Control	Warm	37.7
606	P28	Control	Warm	37.1
607	P28	Control	Warm	37.8
608	P28	Control	Warm	37.8
609	P28	Block	Cold	19.7
610	P28	Block	Cold	20.1
611	P28	Block	Cold	21.6
612	P28	Block	Cold	20.4
613	P28	Block	Warm	37.4
614	P28	Block	Warm	35.6
615	P28	Block	Warm	36.2
616	P28	Block	Warm	36.7
617	P28	Recovery	Cold	26.6
618	P28	Recovery	Cold	27
619	P28	Recovery	Cold	28.2
620	P28	Recovery	Cold	27.4
621	P28	Recovery	Warm	37.5
622	P28	Recovery	Warm	38.1
623	P28	Recovery	Warm	38.7
624	P28	Recovery	Warm	38.8
625	P34	Recovery	Cold	26.9	-5.1
626	P34	Recovery	Cold	27.3	-4.7
627	P34	Recovery	Cold	26.8	-5.2
628	P34	Recovery	Cold	26.8	-5.2
629	P34	Recovery	Warm	42.8	10.8
630	P34	Recovery	Warm	41.2	9.2
631	P34	Recovery	Warm	42.1	10.1
632	P34	Recovery	Warm	40	8
633	P35	Control	Cold	27.1	-4.9
634	P35	Control	Cold	27.2	-4.8
635	P35	Control	Cold	27.9	-4.1
636	P35	Control	Cold	27.7	-4.3
637	P35	Control	Warm	39.7	7.7
638	P35	Control	Warm	38.2	6.2
639	P35	Control	Warm	43.1	11.1
640	P35	Control	Warm	44.3	12.3
641	P35	Block	Cold	24.8	-7.2
642	P35	Block	Cold	22.6	-9.4
643	P35	Block	Cold	23.6	-8.4
644	P35	Block	Warm	39.9	7.9
645	P35	Block	Warm	43.1	11.1
646	P35	Block	Warm	40.2	8.2
647	P35	Recovery	Cold	24.2	-7.8
648	P35	Recovery	Cold	25.1	-6.9
649	P35	Recovery	Cold	25.6	-6.4
650	P35	Recovery	Cold	25.8	-6.2
651	P35	Recovery	Warm	36.9	4.9
652	P35	Recovery	Warm	39.2	7.2
653	P35	Recovery	Warm	41	9
654	P35	Recovery	Warm	42.7	10.7
655	P4	Control	Cold	29.5	-2.5
656	P4	Control	Cold	30	-2
657	P4	Control	Cold	30.1	-1.9
658	P4	Control	Cold	30.4	-1.6
659	P4	Control	Warm	34.1	2.1
660	P4	Control	Warm	34.4	2.4
661	P4	Control	Warm	37.1	5.1
662	P4	Control	Warm	38.4	6.4
663	P4	Block	Cold	20.2	-11.8
664	P4	Block	Cold	19.1	-12.9
665	P4	Block	Cold	16.9	-15.1
666	P4	Block	Cold	18.4	-13.6
667	P4	Block	Warm	39.2	7.2
668	P4	Block	Warm	36.7	4.7
669	P4	Block	Warm	37.1	5.1
670	P4	Block	Warm	34.6	2.6
671	P4	Recovery	Cold	21.2	-10.8
672	P4	Recovery	Cold	28.1	-3.9
673	P4	Recovery	Cold	28.6	-3.4
674	P4	Recovery	Cold	29.1	-2.9
675	P4	Recovery	Warm	36.1	4.1
676	P4	Recovery	Warm	38.9	6.9
677	P4	Recovery	Warm	38	6
678	P4	Recovery	Warm	38.7	6.7
679	P5	Control	Cold	27.2	-4.8
680	P5	Control	Cold	28	-4
681	P5	Control	Cold	28.3	-3.7
682	P5	Control	Cold	28.9	-3.1
683	P5	Control	Warm	34.8	2.8
684	P5	Control	Warm	35.5	3.5
685	P5	Control	Warm	34.5	2.5
686	P5	Control	Warm	35.1	3.1
687	P5	Block	Cold	19.1	-12.9
688	P5	Block	Cold	18.7	-13.3
689	P5	Block	Cold	18	-14
690	P5	Block	Cold	17.5	-14.5
691	P5	Block	Warm	37.4	5.4
692	P5	Block	Warm	36.8	4.8
693	P5	Block	Warm	37.2	5.2
694	P5	Block	Warm	37.8	5.8
695	P5	Recovery	Cold	27.8	-4.2
696	P5	Recovery	Cold	28.4	-3.6
697	P5	Recovery	Cold	28.3	-3.7
698	P5	Recovery	Cold	28.7	-3.3
699	P5	Recovery	Warm	36.9	4.9
700	P5	Recovery	Warm	38.5	6.5
701	P5	Recovery	Warm	39.7	7.7
702	P5	Recovery	Warm	40.5	8.5
703	P6	Control	Cold	26	-6
704	P6	Control	Cold	29.2	-2.8
705	P6	Control	Cold	27.4	-4.6
706	P6	Control	Cold	27.8	-4.2
707	P6	Control	Warm	34.6	2.6
708	P6	Control	Warm	35	3
709	P6	Control	Warm	35.8	3.8
710	P6	Control	Warm	36.3	4.3
711	P6	Block	Cold	29.4	-2.6
712	P6	Block	Cold	24.8	-7.2
713	P6	Block	Cold	24.6	-7.4
714	P6	Block	Cold	28.7	-3.3
715	P6	Block	Warm	35	3
716	P6	Block	Warm	36	4
717	P6	Block	Warm	35.5	3.5
718	P6	Block	Warm	36.4	4.4
719	P6	Recovery	Cold	27.7	-4.3
720	P6	Recovery	Cold	27.5	-4.5
721	P6	Recovery	Cold	28	-4
722	P6	Recovery	Cold	29.3	-2.7
723	P6	Recovery	Warm	34.1	2.1
724	P6	Recovery	Warm	34.8	2.8
725	P6	Recovery	Warm	35.6	3.6
726	P6	Recovery	Warm	36	4
727	P7	Control	Cold	29.7	-2.3
728	P7	Control	Cold	29.3	-2.7
729	P7	Control	Cold	28.3	-3.7
730	P7	Control	Cold	28.7	-3.3
731	P7	Control	Warm	34.3	2.3
732	P7	Control	Warm	35.2	3.2
733	P7	Control	Warm	33.4	1.4
734	P7	Control	Warm	35	3
735	P7	Block	Cold	25	-7
736	P7	Block	Cold	25.2	-6.8
737	P7	Block	Cold	26.2	-5.8
738	P7	Block	Cold	26.2	-5.8
739	P7	Block	Warm	35.3	3.3
740	P7	Block	Warm	34.1	2.1
741	P7	Block	Warm	34.6	2.6
742	P7	Block	Warm	34.8	2.8
743	P7	Recovery	Cold	29.6	-2.4
744	P7	Recovery	Cold	30	-2
745	P7	Recovery	Cold	29.3	-2.7
746	P7	Recovery	Cold	29.7	-2.3
747	P7	Recovery	Warm	37.3	5.3
748	P7	Recovery	Warm	37.6	5.6
749	P7	Recovery	Warm	35.6	3.6
750	P7	Recovery	Warm	37.6	5.6
751	P9	Control	Cold	30.8	-1.2
752	P9	Control	Cold	30.8	-1.2
753	P9	Control	Cold	31.1	-0.9
754	P9	Control	Cold	31	-1
755	P9	Control	Warm	35.2	3.2
756	P9	Control	Warm	36.5	4.5
757	P9	Control	Warm	33.7	1.7
758	P9	Control	Warm	36.4	4.4
759	P9	Block	Cold	19	-13
760	P9	Block	Cold	19.3	-12.7
761	P9	Block	Cold	17.8	-14.2
762	P9	Block	Cold	21.3	-10.7
763	P9	Block	Warm	42.4	10.4
764	P9	Block	Warm	39.2	7.2
765	P9	Block	Warm	38.6	6.6
766	P9	Block	Warm	42.6	10.6
767	P9	Recovery	Cold	28.2	-3.8
768	P9	Recovery	Cold	28.5	-3.5
769	P9	Recovery	Cold	28.7	-3.3
770	P9	Recovery	Cold	28.5	-3.5
771	P9	Recovery	Warm	37.5	5.5
772	P9	Recovery	Warm	37.9	5.9
773	P9	Recovery	Warm	38.2	6.2
774	P9	Recovery	Warm	40	8

## Sheet: Vibration
Person	State	Frequency_Hz	VibrationRating			Vibration scheme
P1	Control	200	9.9			2	1	1	2	1	2
P1	Control	20	4.6
P1	Block	200	3.5
P1	Block	200	3.2
P1	Block	200	3.4
P1	Block	200	1.3
P1	Block	20	1.9
P1	Block	20	1.8
P1	Block	20	1.1
P1	Block	20	0
P1	Block	20	2.2
P1	Recovery	200	4.4
P1	Recovery	200	4
P1	Recovery	200	4.1
P2	Control	200	9.9
P2	Control	20	5
P2	Block	200	6
P2	Block	20	4.5
P2	Block	20	5.9
P2	Block	20	4.9
P2	Block	20	5.1
P2	Block	20	4.7
P2	Block	20	5.2
P2	Recovery	200	9.9
P2	Recovery	20	4.8
P3	Control	200	3.5
P3	Control	200	8.7
P3	Control	200	9.3
P3	Control	20	1.1
P3	Control	20	2
P3	Control	20	1.7
P3	Block	200	2.4
P3	Block	200	3.4
P3	Block	200	2.9
P3	Block	20	2.2
P3	Block	20	2.3
P3	Block	20	2
P3	Recovery	200	8.9
P3	Recovery	200	8.6
P3	Recovery	200	9
P3	Recovery	20	1.5
P3	Recovery	20	1.8
P4	Control	200	8.5
P4	Control	20	3.3
P4	Block	200	0.5
P4	Block	20	0
P5	Control	200	8.2
P5	Control	200	9.9
P5	Control	20	1.5
P5	Control	20	0.6
P5	Block	200	7.1
P5	Block	20	0.7
P5	Block	20	0.9
P5	Block	20	0.7
P5	Recovery	200	9.9
P5	Recovery	20	1
P6	Control	200	3.9
P6	Control	200	2.8
P6	Control	200	3.9
P6	Control	20	1.4
P6	Control	20	0.8
P6	Control	20	0.5
P6	Block	200	1.9
P6	Block	200	0.8
P6	Block	20	0.6
P6	Recovery	20	1.4
P6	Recovery	200	2.4
P7	Control	200	9.9
P7	Control	20	4.7
P7	Control	20	5.7
P7	Control	200	9.9
P7	Control	20	5
P7	Control	200	9.9
P7	Block	200	5.9
P7	Block	20	1.7
P7	Block	200	5.1
P7	Block	200	5.2
P7	Block	200	4.7
P7	Block	20	0
P7	Block	20	0
P7	Recovery	20	5.4
P7	Recovery	200	9.9
P9	Control	200	9.9
P9	Control	20	5.2
P9	Control	20	5
P9	Control	200	9.9
P9	Control	20	4.6
P9	Control	200	9.9
P9	Block	20	5
P9	Block	200	0
P9	Recovery	20	4.8
P9	Recovery	20	5.1
P9	Recovery	200	9.9
P9	Recovery	20	5.2
P9	Recovery	200	9.9
P9	Recovery	200	9.9
P10	Control	200	7.5
P10	Control	20	2.3
P10	Control	20	1.2
P10	Control	200	8.3
P10	Control	20	0.7
P10	Control	200	8.8
P10	Block	200	0
P10	Recovery	200	6
P10	Recovery	20	1.4
P10	Recovery	20	0.7
P10	Recovery	200	8.3
P10	Recovery	200	8
P10	Recovery	20	0.8
P11	Control	200	5.3
P11	Control	20	1.7
P11	Control	20	0.6
P11	Control	200	6.4
P11	Control	20	0.8
P11	Control	200	5.6
P11	Recovery	200	3.1
P11	Recovery	20	1
P11	Recovery	200	2.6
P11	Recovery	20	1.7
P11	Recovery	200	3.8
P11	Recovery	20	0.5
P12	Control	200	6.3
P12	Control	20	2.7
P12	Control	200	5
P12	Control	200	6.7
P12	Control	20	2.2
P12	Control	200	7.1
P12	Recovery	20	0.9
P12	Recovery	200	3.6
P12	Recovery	200	5.3
P12	Recovery	200	4.6
P12	Recovery	20	2
P12	Recovery	200	5
P12	Recovery	20	2.2
P12	Recovery	200	3.6
P12	Recovery	20	1.3
P13	Control	200	7.7
P13	Control	20	3.4
P13	Control	200	7.7
P13	Control	200	7.7
P13	Control	20	3.2
P13	Control	20	3.8
P13	Block	200	0
P13	Block	20	0
P13	Recovery	200	8.1
P13	Recovery	200	9
P13	Recovery	20	4.1
P13	Recovery	20	3.4
P13	Recovery	200	7.6
P13	Recovery	200	7.8
P14	Control	200	9.2
P14	Control	200	7.9
P14	Control	20	3.1
P14	Control	20	1.5
P14	Control	200	7.5
P14	Block	200	0
P14	Block	20	0
P14	Recovery	20	2.7
P14	Recovery	200	7.8
P14	Recovery	200	8.4
P14	Recovery	20	2.6
P14	Recovery	200	7.9
P15	Control	200	9.3
P15	Control	20	5.2
P15	Control	20	5
P15	Control	200	8.7
P15	Control	20	5
P15	Control	200	8.5
P15	Recovery	20	4.9
P15	Recovery	200	9.4
P15	Recovery	200	8.4
P15	Recovery	20	5
P16	Control	20	2.7
P16	Control	200	9.9
P16	Control	200	9.9
P16	Control	20	4.4
P16	Control	20	2.6
P16	Control	200	9.9
P16	Block	20	3.4
P16	Block	200	1.6
P16	Block	20	3.1
P16	Recovery	200	6.7
P16	Recovery	200	5
P16	Recovery	20	2.2
P16	Recovery	200	5.8
P16	Recovery	200	8
P16	Recovery	200	6.4
P16	Recovery	20	2.5
P17	Control	200	8.1
P17	Control	200	8.8
P17	Control	200	8.7
P17	Control	20	4.4
P17	Control	20	5.4
P17	Control	200	7.8
P17	Control	20	5.6
P17	Control	200	7.8
P17	Block	200	9.9
P17	Block	20	5
P17	Block	20	4.9
P17	Block	200	9.9
P17	Block	200	9.9
P17	Block	20	5.2
P17	Block	200	9.9
P17	Recovery	20	4.9
P17	Recovery	200	9.9
P17	Recovery	20	5.2
P17	Recovery	200	9.9
P17	Recovery	200	9.9
P17	Recovery	20	5.4
P18	Control	20	4.8
P18	Control	200	9.9
P18	Control	200	9.9
P18	Control	20	5
P18	Control	200	9.9
P18	Control	20	5
P18	Control	20	4.9
P18	Block	20	5.1
P18	Block	20	5.3
P18	Block	200	0
P18	Block	20	5.1
P18	Recovery	20	4.8
P18	Recovery	20	5.4
P18	Recovery	200	9.9
P18	Recovery	20	5.4
P18	Recovery	200	9.9
P18	Recovery	200	9.9
P19	Control	20	4.8
P19	Control	200	9.9
P19	Control	200	9.9
P19	Control	20	5
P19	Control	200	9.9
P19	Control	20	5
P19	Control	20	4.9
P19	Block	20	5.3
P19	Block	20	5.1
P19	Block	200	0
P19	Block	200	5.3
P19	Recovery	20	4.8
P19	Recovery	20	5.4
P19	Recovery	200	9.9
P19	Recovery	20	5.4
P19	Recovery	200	9.9
P19	Recovery	200	9.9
P20	Control	200	9.9
P20	Control	200	9.9
P20	Control	20	5.1
P20	Control	200	9.9
P20	Control	20	5.1
P20	Control	20	5.1
P20	Block	200	9.9
P20	Block	20	5.1
P20	Block	200	9.9
P20	Block	200	9.9
P20	Block	20	5.1
P20	Block	20	5.1
P20	Recovery	20	4.6
P20	Recovery	200	9.9
P20	Recovery	200	9.9
P20	Recovery	20	5.6
P20	Recovery	20	4.6
P21	Control	20	3.3
P21	Control	200	8.8
P21	Control	200	9.7
P21	Control	20	3
P21	Control	20	2.4
P21	Control	200	8.8
P21	Control	20	1.4
P21	Control	200	7.3
P21	Block	20	1.7
P21	Block	200	4.2
P21	Block	200	2.5
P21	Block	20	1.4
P21	Block	20	0.6
P21	Block	20	0.6
P21	Recovery	20	1.5
P21	Recovery	200	5.6
P21	Recovery	20	1.6
P21	Recovery	200	5.6
P21	Recovery	20	2.5
P21	Recovery	200	7.6
P21	Recovery	200	7
P21	Recovery	20	3.1
P21	Recovery	200	6.6
P21	Recovery	20	1.7
P21	Recovery	200	5.6
P22	Control	200	9.9
P22	Control	20	4.7
P22	Control	20	4.6
P22	Control	200	9.9
P22	Control	200	9.9
P22	Control	20	4.8
P22	Block	200	0
P22	Block	200	0
P22	Block	20	0
P22	Block	20	0
P22	Recovery	20	5
P22	Recovery	200	9.9
P22	Recovery	200	9.8
P22	Recovery	20	4.9
P22	Recovery	20	5
P22	Recovery	200	9.9
P23	Control	200	9.9
P23	Control	20	4.6
P23	Control	20	4.5
P23	Control	200	9.9
P23	Control	20	5.7
P23	Control	200	9.9
P23	Control	200	9.9
P23	Control	20	6
P23	Block	200	7.4
P23	Block	20	2.7
P23	Block	20	5.4
P23	Block	200	7.7
P23	Block	20	3.5
P23	Block	200	3.7
P23	Recovery	200	9.9
P23	Recovery	200	9.9
P23	Recovery	20	4.9
P23	Recovery	20	4
P23	Recovery	200	9.9
P23	Recovery	200	9.9
P23	Recovery	20	4.7
P23	Recovery	20	4.9
P24	Control	200	9.9
P24	Control	20	4.6
P24	Control	200	9.7
P24	Control	200	9.3
P24	Control	20	3.5
P24	Control	20	3
P24	Control	200	9.9
P24	Block	200	0
P24	Block	20	20
P24	Block	200	0
P24	Block	20	0
P24	Recovery	20	2.6
P24	Recovery	200	8.4
P24	Recovery	200	8.6
P24	Recovery	200	6.1
P24	Recovery	200	8.4
P24	Recovery	20	1.8
P25	Control	20	5.2
P25	Control	20	4.8
P25	Control	200	9.9
P25	Control	20	4.5
P25	Control	200	9.9
P25	Control	200	9.9
P25	Block	20	3.3
P25	Block	200	8.5
P25	Block	20	1.4
P25	Block	200	6
P25	Block	200	8.2
P25	Block	20	3.7
P25	Block	20	3.9
P25	Block	20	2.6
P25	Block	200	3.9
P25	Recovery	20	3.4
P25	Recovery	200	9.4
P25	Recovery	200	9.9
P25	Recovery	20	4.1
P25	Recovery	200	9.4
P25	Recovery	20	4.8
P26	Control	200	9.8
P26	Control	20	2.9
P26	Control	20	2.5
P26	Control	200	9.9
P26	Control	20	3.2
P26	Control	200	9.9
P26	Control	20	2.8
P26	Block	200	2.5
P26	Block	200	2.9
P26	Block	20	0.9
P26	Block	20	0.9
P26	Block	200	1.2
P26	Recovery	200	9.9
P26	Recovery	20	4.6
P26	Recovery	200	9.9
P26	Recovery	20	5.9
P26	Recovery	20	4.5
P26	Recovery	200	9.9
P26	Recovery	200	9.9
P27	Control	200	8.9
P27	Control	20	4.6
P27	Control	20	5
P27	Control	200	9.9
P27	Control	20	4.7
P27	Control	200	9.9
P27	Block	20	1.3
P27	Block	200	8
P27	Block	200	8
P27	Block	20	1.6
P27	Block	200	7
P27	Recovery	200	9.9
P27	Recovery	200	9.9
P27	Recovery	20	2.3
P27	Recovery	20	3.1
P27	Recovery	200	9.9
P28	Control	200	9.9
P28	Control	20	4.9
P28	Control	20	5
P28	Control	200	9.9
P28	Control	20	4.9
P28	Control	200	9.9
P28	Control	20	5.4
P28	Block	200	7.1
P28	Block	20	4.9
P28	Block	200	8.9
P28	Block	200	8.3
P28	Block	20	5.1
P28	Recovery	200	9.6
P28	Recovery	200	9.8
P28	Recovery	20	4.8
P28	Recovery	20	5.2
P28	Recovery	20	4.4
P28	Recovery	200	9.1
P29	Control	200	9.9
P29	Control	200	9.9
P29	Control	20	4.8
P29	Control	20	5.1
P29	Control	200	9.9
P29	Control	20	4.9
P29	Block	20	4.8
P29	Block	20	4.8
P29	Block	200	5
P29	Block	200	4.8
P29	Block	20	4.6
P29	Block	200	4.4
P29	Recovery	200	9.9
P29	Recovery	20	5
P29	Recovery	20	5
P29	Recovery	20	5
P29	Recovery	200	9.9
P29	Recovery	200	9.9
P29	Recovery	200	9.9
P30	Control	200	9.9
P31	Control	200	9.9
P31	Control	20	4.7
P31	Control	20	5.2
P31	Control	20	5
P31	Control	200	9.9
P31	Control	20	4.9
P31	Control	200	9.9
P31	Control	200	9.9
P31	Block	200	0
P31	Block	200	0
P31	Block	20	0
P31	Recovery	200	9.9
P31	Recovery	200	9.9
P31	Recovery	200	9.9
P31	Recovery	20	5.1
P31	Recovery	20	5.2
P31	Recovery	20	4.8
P32	Control	200	9.9
P32	Control	20	5.2
P32	Control	20	5.3
P32	Control	200	9.9
P32	Control	20	4.8
P32	Control	200	9.9
P32	Block	20	2.7
P32	Block	200	6.8
P32	Block	20	2.9
P32	Block	200	7
P32	Block	200	7.4
P32	Block	200	7.5
P32	Block	20	3
P32	Recovery	200	9.9
P32	Recovery	20	4.9
P32	Recovery	20	5.1
P32	Recovery	200	9.9
P32	Recovery	20	5.2
P32	Recovery	200	9.9
P33	Control	200	9.9
P33	Control	20	4.6
P33	Control	200	9.9
P33	Control	200	9.9
P33	Control	20	5.5
P33	Control	20	4.9
P33	Control	20	5.2
P33	Control	200	9.8
P33	Block	200	0
P33	Block	20	0
P33	Block	20	0
P33	Block	200	0
P33	Recovery	20	4.9
P33	Recovery	200	9.9
P33	Recovery	200	9.9
P33	Recovery	20	4.8
P33	Recovery	200	9.9
P33	Recovery	200	9.9
P33	Recovery	20	5
P34	Control	200	9.7
P34	Control	20	4.8
P34	Control	200	9.9
P34	Control	20	5.6
P34	Control	20	4.9
P34	Control	200	9.9
P34	Control	200	9.9
P34	Control	20	5.2
P34	Block	200	1.6
P34	Block	20	0.5
P34	Block	20	1.2
P34	Block	200	5.2
P34	Block	20	1.2
P34	Block	200	1.9
P34	Recovery	20	4.5
P34	Recovery	200	9.9
P34	Recovery	200	9.9
P34	Recovery	20	5.5
P34	Recovery	200	9.9
P34	Recovery	20	4.1
P35	Control	200	9.9
P35	Control	20	5
P35	Control	200	9.9
P35	Control	200	9.9
P35	Control	20	5.1
P35	Control	20	5.1
P35	Block	200	0
P35	Block	20	0
P35	Recovery	200	9.9
P35	Recovery	20	5.3
P35	Recovery	20	5.4
P35	Recovery	200	9.9
P35	Recovery	200	9.9
P35	Recovery	200	9.9
P35	Recovery	20	5.3
P35	Recovery	20	5.1

## Sheet: ReactionTime
Person	State	ReactionTime_ms	Current_mA
P2	Perception	275	0.3
P2	Perception	253	0.3
P2	Perception	325	0.3
P2	Perception	228	0.3
P2	Perception	225	0.3
P2	Pain	225	0.5
P2	Pain	225	0.5
P2	Pain	200	0.5
P2	Pain	225	0.5
P2	Pain	200	0.5
P2	Pain	200	0.5
P3	Perception	372	0.4
P3	Perception	625	0.4
P3	Perception	425	0.4
P3	Perception	450	0.4
P3	Perception	428	0.4
P3	Perception	425	0.4
P3	Perception	398	0.4
P3	Perception	523	0.4
P3	Perception	495	0.4
P3	Perception	428	0.4
P3	Pain	373	2
P3	Pain	345	2
P3	Pain	298	2
P3	Pain	280	2
P3	Pain	298	2
P3	Pain	350	2
P3	Pain	273	2
P3	Pain	270	2
P3	Pain	395	2
P3	Pain	328	2
P5	Perception	425	0.5
P5	Perception	350	0.5
P5	Perception	395	0.5
P5	Perception	350	0.5
P5	Perception	430	0.5
P5	Perception	425	0.5
P5	Perception	600	0.5
P5	Perception	580	0.5
P5	Perception	550	0.5
P5	Pain	380	4
P5	Pain	430	4
P5	Pain	275	4
P5	Pain	400	4
P5	Pain	325	4
P5	Pain	300	4
P5	Pain	325	4
P5	Pain	330	4
P5	Pain	305	4
P5	Pain	325	4
P6	Perception	378	1
P6	Perception	350	1
P6	Perception	400	1
P6	Perception	525	1
P6	Perception	450	1
P6	Perception	550	1
P6	Perception	500	1
P6	Perception	500	1
P6	Perception	400	1
P6	Perception	503	1
P6	Perception	525	1
P6	Pain	275	4
P6	Pain	350	4
P6	Pain	300	4
P6	Pain	375	4
P6	Pain	400	4
P6	Pain	375	4
P6	Pain	300	4
P6	Pain	475	4
P6	Pain	475	4
P6	Pain	425	4
P6	Pain	450	4
P7	Perception	325	0.5
P7	Perception	428	0.5
P7	Perception	328	0.5
P7	Perception	275	0.5
P7	Perception	378	0.5
P7	Perception	303	0.5
P7	Perception	278	0.5
P7	Perception	375	0.5
P7	Perception	325	0.5
P7	Perception	353	0.5
P7	Pain	228	0.8
P7	Pain	300	0.8
P7	Pain	325	0.8
P7	Pain	325	0.8
P7	Pain	250	0.8
P7	Pain	228	0.8
P7	Pain	125	0.8
P7	Pain	250	0.8
P7	Pain	278	0.8
P7	Pain	375	0.8
P7	Pain	275	0.8
P8	Perception	375	0.5
P8	Perception	350	0.5
P8	Perception	325	0.5
P8	Perception	275	0.5
P8	Perception	250	0.5
P8	Perception	150	0.5
P8	Perception	300	0.5
P8	Perception	202	0.5
P8	Perception	175	0.5
P8	Perception	325	0.5
P8	Pain	303	1.5
P8	Pain	225	1.5
P8	Pain	200	1.5
P8	Pain	203	1.5
P8	Pain	200	1.5
P8	Pain	175	1.5
P8	Pain	225	1.5
P8	Pain	200	1.5
P8	Pain	223	1.5
P8	Pain	225	1.5
P9	Perception	403	0.4
P9	Perception	475	0.4
P9	Perception	300	0.4
P9	Perception	278	0.4
P9	Perception	600	0.4
P9	Perception	675	0.4
P9	Perception	625	0.4
P9	Perception	653	0.4
P9	Perception	700	0.4
P9	Perception	725	0.4
P9	Perception	700	0.4
P9	Pain	553	2
P9	Pain	728	2
P9	Pain	603	2
P9	Pain	478	2
P9	Pain	650	2
P9	Pain	428	2
P9	Pain	350	2
P9	Pain	400	2
P9	Pain	300	2
P9	Pain	300	2
P10	Perception	828	0.6
P10	Perception	325	0.6
P10	Perception	325	0.6
P10	Perception	403	0.6
P10	Perception	425	0.6
P10	Perception	525	0.6
P10	Perception	700	0.6
P10	Perception	350	0.6
P10	Perception	700	0.6
P10	Perception	750	0.6
P10	Pain	250	1
P10	Pain	275	1
P10	Pain	225	1
P10	Pain	200	1
P10	Pain	225	1
P10	Pain	228	1
P10	Pain	425	1
P10	Pain	278	1
P10	Pain	225	1
P10	Pain	253	1
P11	Perception	426	0.4
P11	Perception	376	0.4
P11	Perception	803	0.4
P11	Perception	400	0.4
P11	Perception	303	0.4
P11	Perception	400	0.4
P11	Perception	300	0.4
P11	Perception	278	0.4
P11	Perception	400	0.4
P11	Perception	250	0.4
P11	Pain Block	378	3
P11	Pain Block	353	3
P11	Pain Block	278	3
P11	Pain Block	428	3
P11	Pain Block	375	3
P11	Pain Block	403	3
P11	Pain Block	375	3
P11	Pain Block	350	3
P11	Pain Block	500	3
P11	Pain Block	475	3
P12	Perception	950	0.5
P12	Perception	678	0.5
P12	Perception	800	0.5
P12	Perception	650	0.5
P12	Perception	650	0.5
P12	Perception	573	0.5
P12	Perception	600	0.5
P12	Perception	475	0.5
P12	Perception	675	0.5
P12	Perception	525	0.5
P12	Pain	1625	1
P12	Pain	2878	1
P12	Pain	2578	1
P12	Pain	2378	1
P12	Pain	2375	1
P12	Pain	2328	1
P12	Pain	2403	1
P12	Pain	2850	1
P12	Pain	2803	1
P12	Pain	2728	1
P12	Pain Block	2875	1
P12	Pain Block	2575	1
P12	Pain Block	2375	1
P12	Pain Block	2375	1
P12	Pain Block	2325	1
P12	Pain Block	2400	1
P12	Pain Block	2855	1
P12	Pain Block	2800	1
P12	Pain Block	2725	1
P13	Perception	750	0.5
P13	Perception	575	0.5
P13	Perception	600	0.5
P13	Perception	550	0.5
P13	Perception	750	0.5
P13	Perception	628	0.5
P13	Perception	578	0.5
P13	Perception	853	0.5
P13	Perception	628	0.5
P13	Perception	1223	0.5
P13	Pain	800	1.5
P13	Pain	500	1.5
P13	Pain	575	1.5
P13	Pain	475	1.5
P13	Pain	528	1.5
P13	Pain	400	1.5
P13	Pain	625	1.5
P13	Pain	803	1.5
P13	Pain	575	1.5
P13	Pain	975	1.5
P14	Perception	653	0.3
P14	Perception	478	0.3
P14	Perception	475	0.3
P14	Perception	628	0.3
P14	Perception	500	0.3
P14	Perception	425	0.3
P14	Perception	400	0.3
P14	Perception	525	0.3
P14	Perception	600	0.3
P14	Perception	575	0.3
P15	Perception	250	0.4
P15	Perception	275	0.4
P15	Perception	328	0.4
P15	Perception	225	0.4
P15	Perception	228	0.4
P15	Perception	250	0.4
P15	Perception	728	0.4
P15	Perception	375	0.4
P15	Perception	250	0.4
P15	Perception	300	0.4
P15	Pain	275	1
P15	Pain	253	1
P15	Pain	225	1
P15	Pain	275	1
P15	Pain	503	1
P15	Pain	250	1
P15	Pain	428	1
P15	Pain	350	1
P15	Pain	575	1
P15	Pain	550	1
P16	Perception	575	0.5
P16	Perception	825	0.5
P16	Perception	650	0.5
P16	Perception	903	0.5
P16	Perception	653	0.5
P16	Perception	328	0.5
P16	Perception	425	0.5
P16	Perception	900	0.5
P16	Perception	925	0.5
P16	Perception	750	0.5
P16	Pain	1175	1
P16	Pain	453	1
P16	Pain	525	1
P16	Pain	550	1
P16	Pain	603	1
P16	Pain	550	1
P16	Pain	278	1
P16	Pain	350	1
P16	Pain	478	1
P16	Pain	575	1
P16	Pain Block	850	10
P16	Pain Block	625	10
P16	Pain Block	528	10
P16	Pain Block	678	10
P16	Pain Block	500	10
P16	Pain Block	625	10
P16	Pain Block	603	10
P16	Pain Block	700	10
P16	Pain Block	800	10
P16	Pain Block	475	10
P17	Perception	703	1
P17	Perception	325	1
P17	Perception	303	1
P17	Perception	350	1
P17	Perception	375	1
P17	Perception	300	1
P17	Perception	428	1
P17	Perception	325	1
P17	Perception	225	1
P17	Pain	353	2
P17	Pain	328	2
P17	Pain	275	2
P17	Pain	250	2
P17	Pain	203	2
P17	Pain	275	2
P17	Pain	200	2
P17	Pain	300	2
P17	Pain	328	2
P17	Pain	225	2
P18	Perception	423	0.5
P18	Perception	278	0.5
P18	Perception	303	0.5
P18	Perception	375	0.5
P18	Perception	348	0.5
P18	Perception	378	0.5
P18	Perception	325	0.5
P18	Perception	650	0.5
P18	Perception	503	0.5
P18	Perception	478	0.5
P18	Pain	500	2.5
P18	Pain	453	2.5
P18	Pain	275	2.5
P18	Pain	328	2.5
P18	Pain	250	2.5
P18	Pain	253	2.5
P18	Pain	203	2.5
P18	Pain	200	2.5
P18	Pain	425	2.5
P18	Pain	250	2.5
P19	Perception	400	1
P19	Perception	453	1
P19	Perception	375	1
P19	Perception	453	1
P19	Perception	528	1
P19	Perception	378	1
P19	Perception	375	1
P19	Perception	350	1
P19	Perception	328	1
P19	Perception	275	1
P19	Pain	253	5
P19	Pain	178	5
P19	Pain	278	5
P19	Pain	203	5
P19	Pain	303	5
P19	Pain	178	5
P19	Pain	203	5
P19	Pain	275	5
P19	Pain	353	5
P19	Pain	275	5
P20	Perception	425	0.4
P20	Perception	275	0.4
P20	Perception	575	0.4
P20	Perception	1550	0.4
P20	Perception	1600	0.4
P20	Perception	953	0.4
P20	Perception	1075	0.4
P20	Perception	775	0.4
P20	Perception	850	0.4
P20	Perception	1225	0.4
P20	Perception	828	0.4
P20	Pain	325	2
P20	Pain	350	2
P20	Pain	525	2
P20	Pain	550	2
P20	Pain	700	2
P20	Pain	978	2
P20	Pain	775	2
P20	Pain	875	2
P20	Pain	725	2
P20	Pain	630	2
P20	Pain	700	2
P20	Pain Block	925	2
P20	Pain Block	830	2
P20	Pain Block	655	2
P20	Pain Block	625	2
P20	Pain Block	625	2
P20	Pain Block	628	2
P20	Pain Block	500	2
P20	Pain Block	750	2
P20	Pain Block	700	2
P20	Pain Block	800	2
P21	Pain	453	4
P21	Pain	428	4
P21	Pain	300	4
P21	Pain	303	4
P21	Pain	228	4
P21	Pain	300	4
P21	Pain	275	4
P21	Pain	275	4
P21	Pain	350	4
P21	Pain Block	625	4
P21	Pain Block	305	4
P21	Pain Block	350	4
P21	Pain Block	350	4
P21	Pain Block	305	4
P21	Pain Block	300	4
P21	Pain Block	330	4
P21	Pain Block	375	4
P21	Pain Block	380	4
P21	Pain Block	525	4
P22	Pain	300	2.5
P22	Pain	300	2.5
P22	Pain	250	2.5
P22	Pain	200	2.5
P22	Pain	225	2.5
P22	Pain	175	2.5
P22	Pain	250	2.5
P22	Pain	205	2.5
P22	Pain	350	2.5
P22	Pain Block	500	2.5
P22	Pain Block	530	2.5
P22	Pain Block	425	2.5
P22	Pain Block	325	2.5
P22	Pain Block	425	2.5
P22	Pain Block	580	2.5
P22	Pain Block	425	2.5
P22	Pain Block	580	2.5
P22	Pain Block	425	2.5
P22	Pain Block	405	2.5
P22	Pain Block	480	2.5
P22	Pain Block	435	2.5
P23	Pain	350	5
P23	Pain	325	5
P23	Pain	225	5
P23	Pain	300	5
P23	Pain	305	5
P23	Pain	200	5
P23	Pain	235	5
P23	Pain	400	5
P23	Pain	300	5
P23	Pain Block	580	5
P23	Pain Block	375	5
P23	Pain Block	505	5
P23	Pain Block	480	5
P23	Pain Block	550	5
P23	Pain Block	525	5
P23	Pain Block	450	5
P23	Pain Block	550	5
P23	Pain Block	500	5
P23	Pain Block	430	5
P24	Pain	250	2
P24	Pain	230	2
P24	Pain	230	2
P24	Pain	175	2
P24	Pain	225	2
P24	Pain	200	2
P24	Pain	300	2
P24	Pain	225	2
P24	Pain	205	2
P24	Pain	145	2
P24	Pain	305	2
P25	Pain	300	5
P25	Pain	325	5
P25	Pain	250	5
P25	Pain	250	5
P25	Pain	200	5
P25	Pain	325	5
P25	Pain	225	5
P25	Pain	305	5
P25	Pain	200	5
P25	Pain	200	5
P25	Pain	255	5
P26	Pain	500	1.5
P26	Pain	300	1.5
P26	Pain	475	1.5
P26	Pain	525	1.5
P26	Pain	455	1.5
P26	Pain	525	1.5
P26	Pain	555	1.5
P26	Pain	570	1.5
P26	Pain	590	1.5
P26	Pain	925	1.5
P27	Pain	325	2
P27	Pain	225	2
P27	Pain	245	2
P27	Pain	250	2
P27	Pain	205	2
P27	Pain	175	2
P27	Pain	170	2
P27	Pain	230	2
P27	Pain	250	2
P27	Pain	225	2
P27	Pain Block	430	2
P27	Pain Block	400	2
P27	Pain Block	380	2
P27	Pain Block	230	2
P27	Pain Block	200	2
P27	Pain Block	380	2
P27	Pain Block	575	2
P27	Pain Block	405	2
P27	Pain Block	520	2
P28	Pain	410	4.5
P28	Pain	230	4.5
P28	Pain	225	4.5
P28	Pain	205	4.5
P28	Pain	205	4.5
P28	Pain	255	4.5
P28	Pain	180	4.5
P28	Pain	330	4.5
P28	Pain	210	4.5
P28	Pain	180	4.5
P29	Pain	525	3
P29	Pain	405	3
P29	Pain	430	3
P29	Pain	525	3
P29	Pain	285	3
P29	Pain	430	3
P29	Pain	475	3
P29	Pain	725	3
P29	Pain	430	3
P29	Pain	495	3
P30	Pain	350	1
P30	Pain	300	1
P30	Pain	230	1
P30	Pain	255	1
P30	Pain	205	1
P30	Pain	285	1
P30	Pain	235	1
P30	Pain	430	1
P30	Pain	330	1
P30	Pain	305	1
P31	Pain	250	2.5
P31	Pain	225	2.5
P31	Pain	205	2.5
P31	Pain	250	2.5
P31	Pain	220	2.5
P31	Pain	190	2.5
P31	Pain	200	2.5
P31	Pain	275	2.5
P31	Pain	195	2.5
P31	Pain	205	2.5
P32	Pain	475	1.5
P32	Pain	275	1.5
P32	Pain	250	1.5
P32	Pain	305	1.5
P32	Pain	305	1.5
P32	Pain	255	1.5
P32	Pain	235	1.5
P32	Pain	450	1.5
P32	Pain	225	1.5
P32	Pain	255	1.5
P33	Pain	475	4.5
P33	Pain	250	4.5
P33	Pain	450	4.5
P33	Pain	480	4.5
P33	Pain	380	4.5
P33	Pain	425	4.5
P33	Pain	375	4.5
P33	Pain	330	4.5
P33	Pain	375	4.5
P33	Pain	275	4.5
P34	Pain	725	3.5
P34	Pain	675	3.5
P34	Pain	675	3.5
P34	Pain	800	3.5
P34	Pain	725	3.5
P34	Pain	775	3.5
P34	Pain	805	3.5
P34	Pain	855	3.5
P34	Pain	775	3.5
P34	Pain	980	3.5
P35	Pain	325	2.5
P35	Pain	275	2.5
P35	Pain	290	2.5
P35	Pain	280	2.5
P35	Pain	225	2.5
P35	Pain	225	2.5
P35	Pain	200	2.5
P35	Pain	325	2.5
P35	Pain	200	2.5
P35	Pain	325	2.5
P35	Pain Block	550	2.5
P35	Pain Block	700	2.5
P35	Pain Block	810	2.5
P35	Pain Block	450	2.5
P35	Pain Block	425	2.5
P35	Pain Block	725	2.5
P35	Pain Block	560	2.5

## Sheet: VibrationArea
200Hz	Control		Block
P3
P4
P5	316x294		621x585
P6	181x231		287x257
P7
P9	110x141		1987x959
P10
P11
P12	749x801		482x321
P13	370x422		179x167
P14
P15	589x681		56x95
P16
P17	85x161		79x320
P18	240x202		286x128
P19	804x1329		1143x1993
P20	382x339		360x330
P21	1672x1058		475x444
P22
P23	136x887		229x106
P24	231x178		232x164
P25	587x659		200x235
P26	326x384		20x23
P27	352x261		118x104
P29	193x601		101x119
P30
P31
P32	760x2294		1570x880
P33	283x330		276x246
P34	470x1203		288x335
P35

## Sheet: Table
Subjects	Reflex Threshold mA (0,2ms)	Reflex Threshold mA (1ms)	Pain Threshold (mA)	Perception Threshold (mA)	Reflex Latency mean (ms)	Reflex Amplitude (RootMeanSquare)
P3	20		5	0.4	82.63	67.88
P4	13.5		3	0.6	96.86	25.84
P5	25		1	0.3	108.2	77.56
P6	25		1	0.5	86.1	64.45
P7	20		2	0.5	90.2	56.35
P8	15		2	0.5	90.5	79.16
P9	8		2	0.4	79.44	54.86
P10	8		3	0.6	97.67	35.55
P12	13		1	0.8	93.08	50.81
P13	25		2	0.5	102.1	37.12
P14	25		2	0.3	108.11	57.21
P15	18		1	0.4	87.38	79.79
P18	28		1	0.5	84.2	26.16
P19		15	1	1	92.6	64.45
P20	8		1	0.4	90.83	119.51
P21		12	1	0.8	88	27.53
P22	12		3	0.4	91.2	32.76
P24		12	2	0.5	86	74.62
P25	6		1	0.2	96.85	22.84
P26	6		2	0.5	91	53.13
P27	14		3	0.6	95.33	40.69
P28	28		2	0.6	109	34.95
P29	25		2	2	97.27	62.12

## Sheet: BlockTime
Subject	Time_min
P3	35
P4	36
P6	18
P7	32
P9	45
P10	41
P12	43
P13	46
P14	35
P15	40
P17	37
P19	49
P20	30
P21	45
P22	37
P23	46
P25	43
P26	47
P27	39
P29	41
P31	29
P32	35
P33	41
P34	34
P35	27

## Sheet: McGuill
Person	State	Feeling	Degree	Current
P8	Pain Control	Throbbing		0.6
		Shooting		0.6
		Stabbing		0.6
		Sharp		0.6
		Cramping		0.6
		Gnawing		0.6
		Hot-Burning		0.6
		Aching		0.6
		Heavy		0.6
		Tender		0.6
		Splitting		0.6
		Tiring-Exhausting		0.6
		Sickening		0.6
		Fearful		0.6
		Punishing-Cruel		0.6
	Reflex Control	Throbbing
		Shooting
		Stabbing
		Sharp
		Cramping
		Gnawing
		Hot-Burning
		Aching
		Heavy
		Tender
		Splitting
		Tiring-Exhausting
		Sickening
		Fearful
		Punishing-Cruel
	Pain Block	Throbbing
		Shooting
		Stabbing
		Sharp
		Cramping
		Gnawing
		Hot-Burning
		Aching
		Heavy
		Tender
		Splitting
		Tiring-Exhausting
		Sickening
		Fearful
		Punishing-Cruel
	Reflex Block	Throbbing
		Shooting
		Stabbing
		Sharp
		Cramping
		Gnawing
		Hot-Burning
		Aching
		Heavy
		Tender
		Splitting
		Tiring-Exhausting
		Sickening
		Fearful
		Punishing-Cruel
	Pain Recovery	Throbbing
		Shooting
		Stabbing
		Sharp
		Cramping
		Gnawing
		Hot-Burning
		Aching
		Heavy
		Tender
		Splitting
		Tiring-Exhausting
		Sickening
		Fearful
		Punishing-Cruel
	Reflex Recovery	Throbbing
		Shooting
		Stabbing
		Sharp
		Cramping
		Gnawing
		Hot-Burning
		Aching
		Heavy
		Tender
		Splitting
		Tiring-Exhausting
		Sickening
		Fearful
		Punishing-Cruel

## Sheet: ControlCuff
Person	State	PainRating_VAS	Current_mA	Duration_ms	ReflexLatency_ms	RMS_uV	Amplitude_uV	PeakArea_uV	Pain_threshold	Reflex_threshold
1	Control	2	2	0.2	100				2	2
1	Control	0	1	0.2					2	2
1	Control	0	1.5	0.2					2	2
1	Control	0	2	0.2	100				2	2
1	Control	0	3	0.2					2	2
1	Control	0	4	0.2					2	2
1	Control	2	5	0.2	90				2	2
1	Control	1.2	2	0.2	110				2	2
1	Control	1.6	5	0.2	90				2	2
1	Control	0	2	0.2	115				2	2
1	Control	1.4	5	0.2					2	2
1	Block	0	1	0.2					2	2
1	Block	1	2	0.2	100				2	2
1	Block	2	5	0.2	100				2	2
1	Block	0	2	0.2					2	2
1	Block	2	5	0.2	95				2	2
1	Block	1.2	5	0.2	95				2	2
1	Block	4	10	0.2					2	2
2	Control	0	1	0.2					3	12
2	Control	0	2	0.2					3	12
2	Control	0.6	3	0.2					3	12
2	Control	0.9	4	0.2					3	12
2	Control	1.1	5	0.2					3	12
2	Control	1.1	6	0.2					3	12
2	Control	1.3	7	0.2					3	12
2	Control	1.2	8	0.2					3	12
2	Control	1.8	9	0.2					3	12
2	Control	1.9	10	0.2					3	12
2	Control	2.4	11	0.2					3	12
2	Control	2.2	12	0.2	85				3	12
2	Control	0.6	5	0.2					3	12
2	Control	0.7	6	0.2					3	12
2	Control	0.6	4	0.2					3	12
2	Control	1.2	12	0.2					3	12
2	Control	2.2	13	0.2					3	12
2	Control	0.6	3	0.2					3	12
2	Control	2.7	12	0.2	90				3	12
2	Control	0.8	3	0.2					3	12
2	Control	2.5	12	0.2	90				3	12
2	Block	1.4	12	0.2					3	12
2	Block	2.7	12	0.2					3	12
2	Block	2.5	12	0.2					3	12
2	Block	2	12	0.2	90				3	12
2	Block	0.9	3	0.2					3	12
2	Block	1	12	0.2	90				3	12
3	Control	0.7	4	0.2					4	8
3	Control	1.2	8	0.2	85				4	8
3	Block	1.3	4	0.2					4	8
3	Block	1.6	8	0.2					4	8
3	Block	1.5	8	0.2					4	8
3	Block	1.1	4	0.2					4	8
3	Block	1.7	8	0.2	88				4	8
4	Control	0.2	4	0.2					4	10
4	Control	0.5	4	0.2					4	10
4	Control	0.4	4	0.2					4	10
4	Control	0.2	4	0.2					4	10
4	Control	0.4	4	0.2					4	10
4	Control	0.6	4	0.2					4	10
4	Control	1	10	0.2					4	10
4	Control	1	10	0.2					4	10
4	Control	1.4	10	0.2	82				4	10
4	Control	1.3	10	0.2					4	10
4	Control	1	10	0.2					4	10
4	Control	2.4	10	0.2					4	10
4	Control	1.4	10	0.2					4	10
4	Control	3	10	0.2	88				4	10
4	Control	1.5	10	0.2	90				4	10
4	Block	1.4	4	0.2					4	10
4	Block	2.1	10	0.2					4	10
4	Block	1.2	10	0.2					4	10
4	Block	3.2	10	0.2					4	10
4	Block	3.2	10	0.2	80				4	10
5	Control	2	2	0.2					2	4
5	Control	3	4	0.2					2	4
5	Control	2	2	0.2					2	4
5	Control	2.3	4	0.2					2	4
5	Control	2.5	2	0.2					2	4
5	Control	2	4	0.2	100				2	4
5	Control	2	2	0.2					2	4
5	Control	2	4	0.2					2	4
5	Control	3	4	0.2	110				2	4
5	Control	2.3	2	0.2					2	4
5	Control	2.3	4	0.2					2	4
5	Control	4	4	0.2					2	4
5	Control	3	4	0.2	115				2	4
5	Block	3	4	0.2	111				2	4
5	Block	2.2	2	0.2					2	4
5	Block	3	4	0.2					2	4
5	Block	3.3	8	0.2	115				2	4
5	Block	3	8	0.2	114				2	4

[truncated: 1 more sheets: PainReflex_MAT]
